# Supplementary material for: IRE1/Xbp1 promotes the clearance of poly(GR) dipeptide repeats in amyotrophic lateral sclerosis
Source: J Biol Chem. 2025 Sep 24;301(11):110764. doi: 10.1016/j.jbc.2025.110764 (PMC12590283; doi:10.1016/j.jbc.2025.110764)
Supplement: Supplemental Table 1 [file mmc3.xlsx]

## Sheet: IRE1_vs_MHC.degseq.annot
gene_name	description	log2fc	pvalue	padjust	significant	regulate
Csk	C-terminal Src kinase	0.726535	7.53352e-65	8.46802e-64	no	up
CG8814		0.042235	0.315108	0.4052	no	up
CG8813		-0.707594	0.0859371	0.125259	no	down
RpS21	Ribosomal protein S21	-0.299391	6.525e-19	3.13653e-18	no	down
CG2991		0.740605	3.9328e-41	3.14401e-40	no	up
LS2	Large Subunit 2	-2.7856	0.000174641	0.000379496	yes	down
yip3	yippee interacting protein 3	-3.49186	1.05364e-07	3.06138e-07	yes	down
CG13559		0.411705	0.233015	0.310643	no	up
CG13558		0	1	1	no	no change
Gr59f	Gustatory receptor 59f	0.782114	0.244511	0.32465	no	up
mi	minus	0.181808	0.0964366	0.13924	no	up
Prosbeta5	Proteasome beta5 subunit	0.859362	2.22249e-227	7.18012e-226	no	up
CG12325		0.699886	7.87668e-05	0.000177982	no	up
RpS15Ab	Ribosomal protein S15Ab	-0.236835	2.30881e-05	5.49489e-05	no	down
CG12935		-0.737341	8.12453e-05	0.000183406	no	down
CG7222		0.363321	0.00012444	0.000274721	no	up
mms4	Methyl methanesulfonate sensitivity 4	-3.82307	0.000371379	0.000775955	yes	down
nclb	no child left behind	0.0773064	0.408282	0.508345	no	up
CG14797		-1.04442	0.0394407	0.0608086	no	down
CG32809		0.993222	8.21188e-37	6.13415e-36	no	up
mud	mushroom body defect	-2.02925	5.42769e-09	1.72121e-08	yes	down
gb	genderblind	-0.0239969	0.857778	0.96395	no	down
CAH9	Carbonic anhydrase 9	-0.31686	1.76772e-14	7.33372e-14	no	down
CG6059		-3.7711	0.0138721	0.023329	no	down
CG6066		0.616908	0.0002736	0.000581466	no	up
Cpr97Ea	Cuticular protein 97Ea	-10.8274	2.04537e-252	7.3105e-251	yes	down
spz	spatzle	0.978907	2.25176e-19	1.09849e-18	no	up
Cpr97Eb	Cuticular protein 97Eb	-4.40417	0	0	yes	down
rhea	rhea	1.14502	0	0	yes	up
AhcyL1	Adenosylhomocysteinase like 1	0.163883	0.00515547	0.00927196	no	up
lncRNA:CR43909	long non-coding RNA:CR43909	-0.929986	0.294181	0.382647	no	down
Mvk	Mevalonate kinase	-0.0924764	0.483528	0.59083	no	down
Galphaq	G protein alpha q subunit	-0.198159	0.0172084	0.0283553	no	down
asRNA:CR43429	antisense RNA:CR43429	0	1	1	no test	no test
asRNA:CR43430	antisense RNA:CR43430	5.83157	1.39658e-08	4.30971e-08	yes	up
tRNA:Cys-GCA-1-1	transfer RNA:Cysteine-GCA 1-1	0	1	1	no test	no test
tRNA:Cys-GCA-1-2	transfer RNA:Cysteine-GCA 1-2	0	1	1	no test	no test
CG5866		0	1	1	no	no change
Lap1	Lap1	1.00982	4.34443e-16	1.90244e-15	yes	up
CG12951		0	1	1	no	no change
CG16863		0.366407	0.139829	0.195689	no	up
Eato	Engulfment ABC Transporter in the ovary	0.548942	3.002e-22	1.58794e-21	no	up
dunk	disrupted underground network	-0.122631	0.93223	1	no	down
CG34136		-1.32257	1.19432e-06	3.18921e-06	yes	down
RpL34b	Ribosomal protein L34b	-0.471287	1.00862e-171	2.60324e-170	no	down
CG10366		0.370998	2.57155e-05	6.0782e-05	no	up
msb1l	msb1l	-2.23251	0.00851562	0.0147695	no	down
ref(2)P	refractory to sigma P	0.892205	0	0	no	up
CG13081		-0.122631	0.95205	1	no	down
CG13082		-1.43748	1.69903e-92	2.50385e-91	yes	down
CG31697		-4.58206	0.000580017	0.00118952	no	down
CG13077		-0.380127	0.0101426	0.0174116	no	down
CG13078		-1.92582	0.0693438	0.102793	no	down
Aduk	Another Drosophila Unc-51-like kinase	0.0557229	0.573686	0.684699	no	up
Him	Holes in muscle	0.292406	0.789575	0.899331	no	up
CG7772		-0.687609	1.02455e-20	5.18075e-20	no	down
Frq2	Frequenin 2	2.14574	1.32379e-245	4.58072e-244	yes	up
Frq1	Frequenin 1	1.34552	3.15218e-06	8.14318e-06	yes	up
Arp8	Actin-related protein 8	0.0590797	0.715161	0.825226	no	up
nkd	naked cuticle	1.48589	4.4993e-18	2.10893e-17	yes	up
mldr	mulder	-0.146153	0.286242	0.37318	no	down
Rpt4	Regulatory particle triple-A ATPase 4	0.699215	1.27164e-100	2.01719e-99	no	up
Rpp14a	Ribonuclease P/MRP subunit p14 a	-0.550885	0.00245404	0.00461518	no	down
CG34316		-3.89955	3.41965e-26	1.99746e-25	yes	down
Sws1	SWIM domain containing Srs2 interacting protein 1	-0.362097	0.266799	0.351532	no	down
CG34313		0.473943	0.091422	0.132651	no	up
CG34312		-0.21441	0.679889	0.789885	no	down
pgc	polar granule component	-4.03911	0.00576754	0.0102876	no	down
wap	wings apart	1.22706	8.55977e-24	4.70038e-23	yes	up
ogre	optic ganglion reduced	0.256932	1.68789e-06	4.47252e-06	no	up
HP1b	Heterochromatin Protein 1b	0.456455	0.00153018	0.00297031	no	up
RpL21	Ribosomal protein L21	-0.330842	9.69806e-89	1.39854e-87	no	down
CG15719		0	1	1	no	no change
CG7882		-1.2231	4.67441e-133	9.57812e-132	yes	down
mnb	minibrain	-0.461487	1.92557e-17	8.82351e-17	no	down
Caper	Caper	0.603444	2.89018e-58	2.97836e-57	no	up
mael	maelstrom	-0.650563	0.0218915	0.0354797	no	down
CG10910		3.99088	0	0	yes	up
tRNA:Ala-AGC-2-6	transfer RNA:Alanine-AGC 2-6	0	1	1	no test	no test
tRNA:Ala-AGC-2-8	transfer RNA:Alanine-AGC 2-8	0	1	1	no test	no test
tRNA:Ala-AGC-2-9	transfer RNA:Alanine-AGC 2-9	0	1	1	no test	no test
CG7523		0.719196	3.56812e-30	2.29184e-29	no	up
tRNA:Thr-AGT-1-5	transfer RNA:Threonine-AGT 1-5	0	1	1	no test	no test
7B2	7B2	-0.177475	0.00221386	0.00418634	no	down
tRNA:Val-AAC-1-2	transfer RNA:Valine-AAC 1-2	0	1	1	no test	no test
tRNA:Ala-AGC-2-5	transfer RNA:Alanine-AGC 2-5	0	1	1	no test	no test
tRNA:Ala-AGC-2-3	transfer RNA:Alanine-AGC 2-3	0	1	1	no test	no test
CG14323		0	1	1	no test	no test
wa-cup	walker cup	-5.21009	6.86795e-10	2.29767e-09	yes	down
DCP1	Decapping protein 1	0.0670726	0.451368	0.556786	no	up
CG4619		0.689382	3.64155e-21	1.87223e-20	no	up
CG4658		0.67643	3.1209e-87	4.42823e-86	no	up
CG4709		-1.16221	2.08134e-07	5.91711e-07	yes	down
Dref	DNA replication-related element factor	0.370742	2.31741e-06	6.05315e-06	no	up
RpL13	Ribosomal protein L13	-0.312241	1.56666e-124	2.98893e-123	no	down
sncRNA:128	small non-coding RNA 128	0	1	1	no test	no test
His2B:CG33910	His2B:CG33910	0	1	1	no test	no test
snoRNA:Psi18S-176	snoRNA:Psi18S-176	0	1	1	no test	no test
CG33912		0	1	1	no test	no test
His4:CG33907	His4:CG33907	0	1	1	no test	no test
His2B:CG33906	His2B:CG33906	0	1	1	no test	no test
His4:CG33909	His4:CG33909	0	1	1	no test	no test
His2B:CG33908	His2B:CG33908	0	1	1	no test	no test
Adhr	Adh-related	0.860934	2.69882e-19	1.3116e-18	no	up
DopEcR	Dopamine/Ecdysteroid receptor	1.41926	2.07164e-32	1.40275e-31	yes	up
14-3-3zeta	14-3-3zeta	0.545666	9.07409e-108	1.53239e-106	no	up
Gr22b	Gustatory receptor 22b	0	1	1	no test	no test
CG13616		3.1993	0.0485375	0.0738021	no	up
CG33340		-5.203	2.47253e-51	2.2905e-50	yes	down
CG33341		0	1	1	no test	no test
CG13614		0	1	1	no test	no test
CG13615		0	1	1	no test	no test
yellow-f2	yellow-f2	0.238844	7.17448e-06	1.78672e-05	no	up
CG3746		-1.08984	2.49933e-09	8.06158e-09	yes	down
RYBP	Ring and YY1 Binding Protein	0.158345	0.1629	0.224614	no	up
lncRNA:CR45269	long non-coding RNA:CR45269	0	1	1	no	no change
CG7381		-1.12263	4.8039e-13	1.88132e-12	yes	down
CG2852		0.000690008	0.979987	1	no	up
Ugt317A1	UDP-glycosyltransferase family 317 member A1	0.00517048	0.967362	1	no	up
CG14777		-0.0398226	0.410846	0.511267	no	down
Scgdelta	Sarcoglycan delta	-0.184797	0.232851	0.310482	no	down
CG33155		-0.198545	0.000296155	0.000627513	no	down
CG14929		-3.78027	0.0134936	0.0227358	no	down
CG5662		-3.44456	0.00266817	0.00499725	no	down
hiw	highwire	0.424994	2.33051e-14	9.61487e-14	no	up
lncRNA:CR45530	long non-coding RNA:CR45530	0.0504522	0.331339	0.423871	no	up
Pgant7	Polypeptide N-Acetylgalactosaminyltransferase 7	-0.203798	0.00573454	0.0102352	no	down
CG6470		-2.34502	3.97355e-07	1.10387e-06	yes	down
asRNA:CR45528	antisense RNA:CR45528	1.38761	0.115524	0.164147	no	up
lncRNA:CR45529	long non-coding RNA:CR45529	0	1	1	no test	no test
NetA	Netrin-A	1.39875	6.79811e-57	6.86521e-56	yes	up
Clic	Chloride intracellular channel	0.358465	3.24199e-07	9.08325e-07	no	up
Sp1	Sp1	0.527784	0.0100328	0.0172357	no	up
cib	ciboulot	0.0848382	0.348818	0.443738	no	up
brn	brainiac	0.721718	0.000121586	0.000268967	no	up
Hk	Hyperkinetic	0.93338	4.32617e-29	2.70611e-28	no	up
CG3655		0.94554	8.93404e-23	4.78493e-22	no	up
Dad1	Defender against apoptotic cell death 1	-0.247404	0.00683765	0.0120592	no	down
Ac78C	Adenylyl cyclase 78C	0.101742	0.454437	0.56018	no	up
Sbds	SBDS ribosome maturation factor	0.322838	0.000767798	0.00154787	no	up
CG13397		0.0769778	0.491463	0.599333	no	up
CG13398		0.696797	4.37916e-06	1.11196e-05	no	up
Peritrophin-15a	Peritrophin-15a	-2.23584	1.78736e-28	1.09952e-27	yes	down
fy	fuzzy	0.328476	0.121621	0.171893	no	up
lectin-29Ca	lectin-29Ca	0	1	1	no test	no test
Peritrophin-15b	Peritrophin-15b	-3.21009	0.000144133	0.00031676	yes	down
Acp29AB	Accessory gland protein 29AB	0	1	1	no test	no test
PIG-Q	Phosphatidylinositol glycan anchor biosynthesis class Q	0.095549	0.733401	0.842281	no	up
U2af50	U2 small nuclear riboprotein auxiliary factor 50	-0.235815	0.000169462	0.00036898	no	down
elav	embryonic lethal abnormal vision	1.06766	1.18158e-14	4.93243e-14	yes	up
CG10338		0.209386	0.100561	0.144663	no	up
lncRNA:CR44770	long non-coding RNA:CR44770	0	1	1	no test	no test
CG4168		1.32031	2.56694e-06	6.67159e-06	yes	up
lncRNA:CR44771	long non-coding RNA:CR44771	0	1	1	no test	no test
lncRNA:CR44772	long non-coding RNA:CR44772	0	1	1	no test	no test
CG6650		0.221844	0.0359312	0.0559661	no	up
CG6000		-0.0132251	0.866254	0.971697	no	down
lncRNA:CR44767	long non-coding RNA:CR44767	0	1	1	no test	no test
lncRNA:CR45689	long non-coding RNA:CR45689	0	1	1	no test	no test
Shaw	Shaker cognate w	1.55658	1.04936e-37	7.96496e-37	yes	up
nAChRalpha3	nicotinic Acetylcholine Receptor alpha3	1.31794	6.37884e-09	2.0084e-08	yes	up
Ptp52F	Protein tyrosine phosphatase 52F	-0.0668537	0.467408	0.574463	no	down
CG18788		-4.44456	4.04898e-06	1.03221e-05	yes	down
Sfmbt	Scm-related gene containing four mbt domains	0.413594	8.99177e-08	2.62502e-07	no	up
Dnah3	dynein%2C axonemal%2C heavy chain 3	-1.33562	0.000150381	0.000329825	yes	down
Nxf3	Nuclear export factor 3	0.899921	0.0673204	0.0999086	no	up
pbl	pebble	-0.471606	7.25382e-16	3.15203e-15	no	down
Tmem43	Transmembrane protein 43	-0.266836	0.0154401	0.0258182	no	down
Moe	Moesin	1.10307	2.13572e-147	4.78604e-146	yes	up
CG3999		-1.63023	8.70896e-80	1.14588e-78	yes	down
CG13850		-0.0351683	0.544173	0.65373	no	down
CAH8	Carbonic anhydrase 8	0.877369	0.608918	0.7212	no	up
mats	mob as tumor suppressor	-0.178665	0.0468133	0.0713494	no	down
CG5292		-0.26162	0.071592	0.105858	no	down
Cyp303a1	Cytochrome P450 303a1	-0.254121	0.40052	0.500136	no	down
lncRNA:CR44899	long non-coding RNA:CR44899	-2.12263	0.037373	0.0579624	no	down
CG43339		0	1	1	no	no change
lncRNA:CR43053	long non-coding RNA:CR43053	0	1	1	no test	no test
lncRNA:CR44902	long non-coding RNA:CR44902	0	1	1	no test	no test
crp	cropped	1.73732	3.12716e-70	3.7383e-69	yes	up
lncRNA:CR44901	long non-coding RNA:CR44901	0	1	1	no test	no test
CG31788		-5.51495	1.12767e-06	3.02727e-06	yes	down
CG4199		0.0155149	0.750807	0.859893	no	up
CG5359		1.50964	0.00189553	0.00363306	no	up
Ask1	Apoptotic signal-regulating kinase 1	0.699506	1.78792e-60	1.88513e-59	no	up
l(3)73Ah	lethal (3) 73Ah	0.197568	0.0612716	0.0916348	no	up
CG16952		0.0374092	0.613803	0.725101	no	up
CG8892		0.201958	0.0589457	0.088334	no	up
ctp	cut up	0.762803	3.85413e-43	3.16721e-42	no	up
Dora	Dorado	0.776222	7.13894e-10	2.38494e-09	no	up
Cpr	Cytochrome P450 reductase	0.379796	3.8865e-214	1.18253e-212	no	up
CG9497		0.0910454	0.150631	0.209188	no	up
CG13361		0	1	1	no	no change
CG1824		-0.431378	6.58163e-25	3.71827e-24	no	down
CG2556		0.00885274	0.919027	1	no	up
Cpr11B	Cuticular protein 11B	-1.40642	3.60488e-05	8.39e-05	yes	down
Cpr11A	Cuticular protein 11A	0	1	1	no	no change
Lsp1alpha	Larval serum protein 1 alpha	-0.122631	0.904274	1	no	down
CG11085		0	1	1	no test	no test
CG1463		0.286973	0.0368738	0.0572574	no	up
Fpgs	Folylpolyglutamate synthase	-0.372511	0.0168472	0.0277894	no	down
CR45470		0	1	1	no test	no test
asRNA:CR45469	antisense RNA:CR45469	2.47539	0.045831	0.0699807	no	up
CG42748		-0.018031	0.66925	0.780156	no	down
lncRNA:CR45461	long non-coding RNA:CR45461	0	1	1	no test	no test
CR45458		0	1	1	no test	no test
asRNA:CR45468	antisense RNA:CR45468	0	1	1	no	no change
asRNA:CR45467	antisense RNA:CR45467	-0.564959	0.152255	0.211132	no	down
lncRNA:CR45463	long non-coding RNA:CR45463	0	1	1	no test	no test
lncRNA:CR45462	long non-coding RNA:CR45462	0	1	1	no test	no test
CG14693		0.614334	0.553291	0.663329	no	up
l(3)neo38	lethal (3) neo38	0.819525	8.08705e-13	3.13404e-12	no	up
mkg-p	monkey king protein	0.626986	3.55318e-13	1.39771e-12	no	up
Grip71	Grip71	0.0667048	0.774235	0.883927	no	up
CG10343		0.212627	0.0889223	0.129303	no	up
RpS26	Ribosomal protein S26	-0.380559	1.23865e-200	3.61308e-199	no	down
CG31751		0.1862	0.00211682	0.00403691	no	up
CG10336		-0.462118	0.0925084	0.134103	no	down
CG10341		0.470142	7.59496e-06	1.88844e-05	no	up
CG5070		0	1	1	no test	no test
CG4949		1.09884	0.000540587	0.00111254	no	up
CG16700		0.787327	2.8713e-28	1.75637e-27	no	up
CG4955		-5.12263	2.31078e-09	7.48247e-09	yes	down
Chchd2	Coiled-coil-helix-coiled-coil-helix domain containing 2	1.64577	0	0	yes	up
CG5004		0.912015	9.98333e-29	6.18993e-28	no	up
Shal	Shaker cognate l	-0.597574	5.75442e-13	2.2436e-12	no	down
CCKLR-17D3	Cholecystokinin-like receptor at 17D3	-1.23116	3.49923e-05	8.16024e-05	yes	down
Syp	Syncrip	1.09736	1.50372e-84	2.08337e-83	yes	up
Ir21a	Ionotropic receptor 21a	-1.17187	0.152002	0.210885	no	down
CG5577		-0.00862512	0.879918	0.984209	no	down
CG32189		0	1	1	no	no change
MED19	Mediator complex subunit 19	0.0227294	0.785681	0.895402	no	up
CG5567		-0.311333	1.97961e-07	5.63245e-07	no	down
Cln3	Cln3	-0.0640684	0.254874	0.337205	no	down
CG32188		0	1	1	no test	no test
CG32187		-0.490854	0.0913794	0.132603	no	down
RpL31	Ribosomal protein L31	-0.16347	1.26932e-24	7.10556e-24	no	down
Urod	Uroporphyrinogen decarboxylase	0.555039	1.60871e-38	1.23972e-37	no	up
Nt5c	5' nucleotidase C	0.397723	1.57241e-39	1.22988e-38	no	up
Alp6	Alkaline phosphatase 6	-9.87595	6.75584e-77	8.57724e-76	yes	down
CG33303		1.00372	2.56778e-68	3.00347e-67	yes	up
Mdh1	Malate dehydrogenase 1	-0.227727	2.54688e-40	2.01665e-39	no	down
Cdk1	Cyclin-dependent kinase 1	-2.70759	3.37842e-06	8.70057e-06	yes	down
Cand1	Cullin-associated and neddylation-dissociated 1	0.196577	0.000900263	0.00180053	no	up
CG5367		-0.122631	0.95205	1	no	down
RnrL	Ribonucleoside diphosphate reductase large subunit	-0.0799869	0.69275	0.802646	no	down
CG34450		-5.37056	3.77589e-06	9.67653e-06	yes	down
CG34447		0	1	1	no test	no test
CG34446		-1.37417	5.81166e-08	1.71975e-07	yes	down
CG34448		0	1	1	no test	no test
CG10353		0.901591	4.25647e-60	4.46123e-59	no	up
Sam-S	S-adenosylmethionine Synthetase	0.0459526	0.0887402	0.129092	no	up
FMRFa	FMRFamide	0.779116	3.35926e-26	1.96381e-25	no	up
CG30008		-0.276089	2.66156e-55	2.63137e-54	no	down
Wdr37	WD repeat domain 37	0.0274184	0.707572	0.817539	no	up
eIF3j	eukaryotic translation initiation factor 3 subunit j	0.408287	1.71297e-22	9.11559e-22	no	up
Etf-QO	Electron transfer flavoprotein-ubiquinone oxidoreductase	0.239015	1.2403e-14	5.16995e-14	no	up
Pal1	Peptidyl-alpha-hydroxyglycine-alpha-amidating lyase 1	0.45167	1.15202e-14	4.81189e-14	no	up
Vha100-4	Vacuolar H[+] ATPase 100kD subunit 4	-4.83932	1.39816e-66	1.59445e-65	yes	down
CG12134		-0.162369	0.279119	0.364837	no	down
CG17048		0	1	1	no	no change
CG10814		0	1	1	no	no change
CG13325		0.263023	0.00782602	0.0137099	no	up
lncRNA:CR43953	long non-coding RNA:CR43953	0	1	1	no test	no test
Spt-I	Serine palmitoyltransferase subunit I	-0.33225	2.73812e-05	6.46434e-05	no	down
Nrk	Neurospecific receptor kinase	0.651186	0.000400022	0.000832967	no	up
CG12093		0.973128	3.21205e-46	2.78036e-45	no	up
snRNA:U5:63BC	small nuclear RNA U5 at 63BC	0	1	1	no test	no test
CG9970		-6.73734	1.98225e-13	7.87878e-13	yes	down
spz5	spatzle 5	-0.987514	4.7652e-12	1.7746e-11	no	down
Ucp4C	Uncoupling protein 4C	-4.29256	0.00217182	0.00413565	no	down
jef	jet fuel	0.922429	5.27701e-27	3.13556e-26	no	up
eIF4A	eukaryotic translation initiation factor 4A	0.0423967	0.000328014	0.000688507	no	up
lncRNA:CR45750	long non-coding RNA:CR45750	0	1	1	no test	no test
lncRNA:TS16	long noncoding RNA: testis-specific 16	0	1	1	no	no change
CG16775		0.292406	0.398728	0.498163	no	up
CG17127		-0.766487	0.00359923	0.00662416	no	down
GCS1	Glucosidase 1	0.287421	4.23119e-06	1.07497e-05	no	up
CG14984		-0.756441	6.81529e-21	3.46733e-20	no	down
CG15023		0	1	1	no	no change
CG14647		-0.075082	0.423747	0.526347	no	down
CG14837		-0.637204	0.201204	0.272218	no	down
Ilp8	Insulin-like peptide 8	-0.385666	0.658065	0.769596	no	down
snoRNA:Or-CD11a		0	1	1	no test	no test
snoRNA:Me18S-A1494		0	1	1	no test	no test
snoRNA:Or-CD12		0	1	1	no test	no test
snoRNA:Me28S-C3351		0	1	1	no test	no test
snoRNA:Or-CD11c		0	1	1	no test	no test
snoRNA:Or-CD11b		0	1	1	no test	no test
snoRNA:Me28S-G3113b		0	1	1	no test	no test
snoRNA:Me28S-G3113a		0	1	1	no test	no test
snoRNA:Me5.8S-G74		0	1	1	no test	no test
snoRNA:Me28S-A771		0	1	1	no test	no test
Kyat	Kynurenine aminotransferase	0.345894	8.07306e-21	4.09689e-20	no	up
ClC-a	Chloride channel-a	0.47257	6.93445e-43	5.67539e-42	no	up
Sbf	SET domain binding factor	0.456526	2.43796e-09	7.86902e-09	no	up
lncRNA:CR43682	long non-coding RNA:CR43682	0	1	1	no test	no test
rdhB	retinol dehydrogenase B	-1.45663	9.41535e-23	5.0408e-22	yes	down
Ssrp	Structure specific recognition protein	0.490026	1.79545e-08	5.50089e-08	no	up
Nxt1	NTF2-related export protein 1	0.124206	0.358112	0.452869	no	up
CG13564		0	1	1	no	no change
CG16786		-4.26013	2.29902e-141	5.00117e-140	yes	down
CG15800		-1.70759	0.270473	0.355742	no	down
snama	something that sticks like glue	0.841059	2.00288e-19	9.78771e-19	no	up
tRNA:Lys-CTT-1-8	transfer RNA:Lysine-CTT 1-8	0	1	1	no test	no test
tRNA:Lys-CTT-1-7	transfer RNA:Lysine-CTT 1-7	0	1	1	no test	no test
vimar	visceral mesodermal armadillo-repeats	0.296387	0.0409912	0.063027	no	up
Tsp42Ee	Tetraspanin 42Ee	0.0920865	0.0286107	0.0456001	no	up
Tsp42Ed	Tetraspanin 42Ed	-0.437947	6.22167e-11	2.19155e-10	no	down
Ufsp1	UFM1 specific peptidase 1	4.46706	4.54824e-08	1.35554e-07	yes	up
tRNA:Lys-CTT-1-9	transfer RNA:Lysine-CTT 1-9	0	1	1	no test	no test
CG30156		-0.962818	0.00427593	0.00776331	no	down
Cyp6u1	Cytochrome P450 6u1	0.126672	0.0842359	0.122919	no	up
Pka-R1	Protein kinase%2C cAMP-dependent%2C regulatory subunit type 1	-0.520054	2.00616e-51	1.86213e-50	no	down
CG14543		-0.122631	0.404721	0.504712	no	down
Trmt61	tRNA methyltransferase 61	-0.588295	0.151849	0.210713	no	down
E(spl)m7-HLH	Enhancer of split m7%2C helix-loop-helix	-0.608058	0.468318	0.575332	no	down
E(spl)m8-HLH	Enhancer of split m8%2C helix-loop-helix	0	1	1	no test	no test
gro	groucho	1.17796	6.71707e-47	5.8683e-46	yes	up
Vps2	Vacuolar protein sorting 2	0.669384	9.62846e-30	6.13423e-29	no	up
CG6420		0.110952	0.0646022	0.0961981	no	up
CG14245		-2.29369	4.18797e-250	1.47814e-248	yes	down
CG6403		0	1	1	no	no change
TTLL5	Tubulin tyrosine ligase-like 5	0.171341	0.164262	0.226271	no	up
Root	Rootletin	1.56654	6.38866e-43	5.23477e-42	yes	up
CG7120		-0.217302	0.00891301	0.0154397	no	down
epsilonCOP	Coat Protein (coatomer) epsilon	0.0847296	0.18413	0.251164	no	up
Daxx	Daxx-like protein	0.683825	3.70598e-17	1.68073e-16	no	up
CG9547		-0.668219	2.1607e-16	9.54466e-16	no	down
CG31638		0.325726	0.00198252	0.00379413	no	up
KFase	Kynurenine formamidase	-1.21033	6.29057e-38	4.78504e-37	yes	down
Phf5a	PHD finger protein 5a	0.596632	0.00269186	0.00502893	no	up
CG9536		0.0270774	0.638229	0.750001	no	up
Sec61alpha	Sec61 alpha subunit	-0.0523038	0.0815442	0.119349	no	down
glu	gluon	0.779242	3.01412e-06	7.79364e-06	no	up
LSm7	Like Sm 7	-0.122777	0.54923	0.65902	no	down
CG17996		0.454368	1.20708e-10	4.19432e-10	no	up
Prosbeta4	Proteasome beta4 subunit	-0.0285292	0.539417	0.649066	no	down
CG13280		-5.12263	2.39505e-05	5.69343e-05	yes	down
Cse1	Chromosome segregation 1	0.335315	4.16836e-05	9.65052e-05	no	up
ppk17	pickpocket 17	0.654976	0.330899	0.423539	no	up
Cyt-b5-r	Cytochrome b5-related	0.33348	3.16593e-98	4.90094e-97	no	up
CG42749		-2.64619	5.85442e-05	0.000133548	yes	down
CG42747		-2.31528	1.12265e-05	2.74404e-05	yes	down
r-l	rudimentary-like	0.139079	0.298251	0.386907	no	up
Cortactin	Cortactin	0.174124	0.0144759	0.0242952	no	up
Obp93a	Odorant-binding protein 93a	0	1	1	no test	no test
Bdbt	Bride of doubletime	0.8796	2.91779e-20	1.4592e-19	no	up
Sec15	Secretory 15	0.462331	8.81262e-07	2.38209e-06	no	up
CG7044		0.378621	2.32139e-06	6.0624e-06	no	up
RhoGAP93B	Rho GTPase activating protein at 93B	1.2671	8.2751e-49	7.45551e-48	yes	up
HHEX	Hematopoietically expressed homeobox	0	1	1	no test	no test
CG6144		0.0770355	0.605751	0.717931	no	up
Myo31DF	Myosin 31DF	0.0816871	0.0614438	0.0918827	no	up
lncRNA:CR42874	long non-coding RNA:CR42874	-1.8007	0.00827318	0.0144609	no	down
CkIIalpha-i1	CKII-alpha subunit interactor-1	1.0039	3.56862e-06	9.16533e-06	yes	up
CG4597		0	1	1	no	no change
CG46464		0.154903	0.647071	0.758497	no	up
CG46463		0	1	1	no test	no test
CG46466		1.38785	1.22091e-10	4.2403e-10	yes	up
CG46465		0	1	1	no	no change
Cdc5	Cell division cycle 5	0.510182	3.66381e-09	1.1708e-08	no	up
Ssadh	Succinic semialdehyde dehydrogenase	0.161787	9.4596e-07	2.55014e-06	no	up
krz	kurtz	0.849733	1.66552e-25	9.54684e-25	no	up
crol	crooked legs	1.16162	4.96446e-137	1.04766e-135	yes	up
spz4	spatzle 4	1.25483	0.164934	0.227131	no	up
porin	porin	-0.339143	9.22408e-239	3.09325e-237	no	down
firl	firelighter	0.160046	0.0764715	0.112402	no	up
ena	enabled	0.672417	2.64484e-07	7.45605e-07	no	up
tn	thin	0.149439	2.57262e-25	1.46986e-24	no	up
Ehbp1	Eps15 homology domain containing protein-binding protein 1	0.501025	1.02788e-69	1.2164e-68	no	up
CG10340		-0.384221	1.40773e-28	8.68631e-28	no	down
CG42851		0	1	1	no test	no test
lncRNA:CR43146	long non-coding RNA:CR43146	0	1	1	no test	no test
CG43185		0	1	1	no test	no test
lncRNA:CR43234	long non-coding RNA:CR43234	-1.10856	0.512818	0.620178	no	down
lncRNA:CR40341	long non-coding RNA:CR40341	0	1	1	no	no change
Dscam1	Down syndrome cell adhesion molecule 1	0.679203	8.64452e-14	3.48397e-13	no	up
lncRNA:CR43761	long non-coding RNA:CR43761	0	1	1	no test	no test
Sxl	Sex lethal	1.6271	1.61527e-70	1.93421e-69	yes	up
Tektin-A	Tektin A	-6.37056	6.94338e-11	2.44212e-10	yes	down
CG13243		-1.12263	0.256851	0.339534	no	down
lncRNA:CR43763	long non-coding RNA:CR43763	-4.12263	0.00425139	0.0077657	no	down
lncRNA:CR43762	long non-coding RNA:CR43762	0	1	1	no test	no test
Nplp3	Neuropeptide-like precursor 3	-4.6242	0	0	yes	down
CG43760		-0.122631	0.95205	1	no	down
babos	babos	-0.501702	1.17282e-28	7.25905e-28	no	down
CG10344		-0.307846	0.182924	0.24976	no	down
qkr58E-1	quaking related 58E-1	0.892799	4.80112e-07	1.32543e-06	no	up
mRpS29	mitochondrial ribosomal protein S29	0.328728	3.91934e-05	9.09488e-05	no	up
wdp	windpipe	1.05587	1.13542e-294	4.68708e-293	yes	up
T3dh	Type III alcohol dehydrogenase	-0.000392567	0.996401	1	no	down
ATPsyndelta	ATP synthase%2C delta subunit	-0.781489	0	0	no	down
CG43776		-4.00038	0.00660861	0.0116742	no	down
CG14441		1.36361	2.72352e-22	1.44226e-21	yes	up
CG14223		-1.45727	1.04273e-21	5.44227e-21	yes	down
Ypel	Yippee-like	1.02782	5.2198e-24	2.87639e-23	yes	up
CG14669		1.25474	1.43577e-14	5.97237e-14	yes	up
CG2091		0.295603	0.0369634	0.0573902	no	up
gt	giant	0.292406	0.789575	0.899331	no	up
CG32797		0	1	1	no	no change
CG12496		0	1	1	no	no change
Hat1	Histone acetyltransferase 1	0.191616	0.0349091	0.0544762	no	up
Sec8	Secretory 8	0.362469	1.6648e-11	6.04829e-11	no	up
Ctr1C	Copper transporter 1C	-4.44456	0.00111825	0.00221423	no	down
wrm1	wurmchen 1	-0.605097	1.11882e-08	3.47078e-08	no	down
CG31008		-5.64619	3.42476e-07	9.56873e-07	yes	down
CG43779		0	1	1	no	no change
RpL29	Ribosomal protein L29	-0.585176	2.06422e-106	3.44884e-105	no	down
MFS16	Major Facilitator Superfamily Transporter 16	-0.221105	0.00252514	0.00474067	no	down
naz	nazgul	-0.13657	0.495689	0.603599	no	down
sage	salivary gland-expressed bHLH	0.762899	0.000853288	0.00171142	no	up
lncRNA:CR45628	long non-coding RNA:CR45628	0	1	1	no test	no test
lncRNA:CR45633	long non-coding RNA:CR45633	0	1	1	no test	no test
lncRNA:CR45632	long non-coding RNA:CR45632	0	1	1	no test	no test
lncRNA:CR45631	long non-coding RNA:CR45631	0	1	1	no test	no test
lncRNA:CR45630	long non-coding RNA:CR45630	0	1	1	no test	no test
lncRNA:CR45635	long non-coding RNA:CR45635	0	1	1	no test	no test
lncRNA:CR45634	long non-coding RNA:CR45634	0	1	1	no test	no test
bru2	bruno 2	1.13182	9.5826e-37	7.13916e-36	yes	up
Wdr33	WD repeat domain 33	0.173385	0.0229569	0.0370915	no	up
stck	steamer duck	-0.0819704	0.0614861	0.0919361	no	down
Vps33B	Vacuolar protein sorting 33B	0.343524	3.99189e-05	9.2617e-05	no	up
CR45033		0.178899	0.699993	0.809643	no	up
XNP	XNP	0.620848	1.85033e-36	1.36985e-35	no	up
CG31296		0	1	1	no test	no test
CG4553		0.658597	1.82706e-07	5.22366e-07	no	up
TfIIEalpha	Transcription factor IIEalpha	0.105653	0.190475	0.259142	no	up
CG12118		0.499026	2.96443e-42	2.39839e-41	no	up
su(r)	suppressor of rudimentary	-0.537181	1.41744e-27	8.54457e-27	no	down
CG13337		0	1	1	no	no change
Ir8a	Ionotropic receptor 8a	0	1	1	no test	no test
CG7377		0	1	1	no test	no test
amx	almondex	0.362796	0.00620705	0.0110075	no	up
PCID2	PCI domain-containing protein 2	-0.080811	0.641592	0.753327	no	down
t	tan	-1.2198	1.31821e-29	8.36803e-29	yes	down
CG12121		0.143496	0.0119015	0.0201978	no	up
CG18266		-3.26559	1.36102e-11	4.96382e-11	yes	down
net	net	0.426262	0.000728896	0.00147324	no	up
lig	lingerer	0.858735	8.55305e-112	1.48526e-110	no	up
Lam	Lamin	0.571168	2.62031e-13	1.03624e-12	no	up
Oscillin	Oscillin	-0.363639	1.06502e-05	2.61133e-05	no	down
CG18269		0	1	1	no test	no test
CG14017		-1.12263	0.256851	0.339534	no	down
GluRIIA	Glutamate receptor IIA	-0.0414944	0.748206	0.857401	no	down
CG4259		-0.648918	2.263e-06	5.91869e-06	no	down
aop	anterior open	0.721495	2.2981e-15	9.7931e-15	no	up
CG11723		-0.112894	0.243161	0.32298	no	down
lncRNA:CR46211	long non-coding RNA:CR46211	0	1	1	no test	no test
Madm	MLF1-adaptor molecule	0.353201	2.04845e-08	6.24084e-08	no	up
lncRNA:CR46210	long non-coding RNA:CR46210	0	1	1	no test	no test
lncRNA:CR46061	long non-coding RNA:CR46061	-0.859597	0.406813	0.507053	no	down
unc-45	uncoordinated 45	2.02825	0	0	yes	up
RpL26	Ribosomal protein L26	-0.113112	1.49111e-13	5.95854e-13	no	down
lncRNA:CR43912	long non-coding RNA:CR43912	0	1	1	no test	no test
lncRNA:CR44515	long non-coding RNA:CR44515	0	1	1	no	no change
lncRNA:CR44514	long non-coding RNA:CR44514	0	1	1	no	no change
lncRNA:CR44517	long non-coding RNA:CR44517	-3.70759	0.0167272	0.0278288	no	down
lncRNA:CR44519	long non-coding RNA:CR44519	0	1	1	no test	no test
lncRNA:CR44516	long non-coding RNA:CR44516	0	1	1	no test	no test
lncRNA:CR44518	long non-coding RNA:CR44518	0	1	1	no test	no test
lncRNA:CR44522	long non-coding RNA:CR44522	0	1	1	no test	no test
lncRNA:CR44523	long non-coding RNA:CR44523	0	1	1	no test	no test
CG7394		0.313604	2.80729e-10	9.57788e-10	no	up
CG7546		0.733594	5.19298e-81	6.92954e-80	no	up
asRNA:CR45182	antisense RNA:CR45182	-1.92999	0.0671607	0.0997659	no	down
CG5321		0.275827	0.00070033	0.00141956	no	up
VhaPPA1-2	Vacuolar H[+] ATPase PPA1 subunit 2	0	1	1	no	no change
Zip71B	Zinc/iron regulated transporter-related protein 71B	-1.26148	6.12426e-38	4.66356e-37	yes	down
Tango9	Transport and Golgi organization 9	0.256605	3.99834e-09	1.27654e-08	no	up
MetRS-m	Methionyl-tRNA synthetase%2C mitochondrial	-0.15322	0.371487	0.468105	no	down
CG13026		-2.2268	0	0	yes	down
CG13404		0.2938	0.187532	0.255484	no	up
CG34370		1.16277	1.86452e-10	6.4266e-10	yes	up
run	runt	-0.970628	0.217682	0.292022	no	down
CG1304		0	1	1	no test	no test
Ser6	Serine protease 6	-3.07683	2.77734e-18	1.31183e-17	yes	down
CG11227		-4.29256	0.00217182	0.00413565	no	down
Cyp6v1	Cytochrome P450 6v1	0.52661	5.46866e-07	1.50412e-06	no	up
CG1835		-0.93907	0.083724	0.122273	no	down
CG43070		0	1	1	no	no change
Pcyt1	Phosphocholine cytidylyltransferase 1	1.45713	0	0	yes	up
CG32318		0	1	1	no test	no test
Klp61F	Kinesin-like protein at 61F	-1.67954	0.00121287	0.0023789	no	down
Rac1	Rac1	0.400195	2.6787e-09	8.62831e-09	no	up
Psf1	Partner of Sld Five 1	-1.07372	0.0161956	0.027008	no	down
pns	pinstripe	0.448002	2.56882e-30	1.65752e-29	no	up
CG9192		1.61823	1.25747e-29	7.98966e-29	yes	up
simj	simjang	0.798657	2.70355e-17	1.23284e-16	no	up
CG12231		0	1	1	no	no change
CG30479		-3.14943	0.000224129	0.000481255	yes	down
Grip84	Gamma-tubulin ring protein 84	0.468315	3.49829e-07	9.7568e-07	no	up
Mtor	Megator	0.327846	3.17349e-05	7.44242e-05	no	up
pwn	pawn	-0.856457	4.77617e-06	1.20929e-05	no	down
tRNA:His-GTG-1-4	transfer RNA:Histidine-GTG 1-4	0	1	1	no test	no test
CG17019		0.33978	3.68888e-07	1.02762e-06	no	up
CG30047		-3.44456	0.0336821	0.0530246	no	down
ana3	anastral spindle 3	-0.79101	0.00111809	0.00221421	no	down
CG30043		0	1	1	no	no change
CG30049		-0.0424608	0.828728	0.936223	no	down
lncRNA:CR43837	long non-coding RNA:CR43837	-1.12263	0.512701	0.622062	no	down
Efhc1.1	EF-hand domain containing 1.1	-0.122631	0.746073	0.855303	no	down
CG8952		0.103223	0.0384843	0.0594574	no	up
lncRNA:CR44339	long non-coding RNA:CR44339	0	1	1	no	no change
CG10053		0.877369	2.45474e-05	5.80892e-05	no	up
CG1889		-0.205087	0.0241357	0.038876	no	down
CG32687		0.0183865	0.675696	0.786437	no	up
Incenp	Inner centromere protein	-1.03336	0.00301042	0.00558931	no	down
Dhx15	DEAH-box helicase 15	0.180677	0.00327249	0.0060528	no	up
CG10089		-0.197593	0.229297	0.306119	no	down
JMJD7	Jumonji domain containing 7	0.398606	0.0261984	0.0420067	no	up
CG10116		-1.17013	2.02813e-26	1.19255e-25	yes	down
tRNA:Pro-AGG-1-6	transfer RNA:Proline-AGG 1-6	0	1	1	no test	no test
tRNA:Pro-AGG-1-5	transfer RNA:Proline-AGG 1-5	0	1	1	no test	no test
kek4	kekkon 4	0.276976	0.318345	0.408841	no	up
CG9426		0.113954	0.161627	0.223077	no	up
CG15482		-5.29256	6.956e-06	1.73721e-05	yes	down
snRNA:U2:34ABa	small nuclear RNA U2 at 34AB a	0	1	1	no test	no test
Mabi	Mabiki	0.292406	0.789575	0.899331	no	up
CG31730		1.46233	0.345324	0.440445	no	up
Ski6	Ski6	-0.109807	0.567932	0.678519	no	down
CG15480		0	1	1	no test	no test
CG16974		0.358282	4.58574e-30	2.93479e-29	no	up
CG16972		0.29437	0.002954	0.0054925	no	up
Edg84A	Ecdysone-dependent gene 84A	0	1	1	no	no change
Ccp84Ag	Ccp84Ag	-2.62513	0.000581855	0.00118846	no	down
sunz	sungrazer	-4.12263	0.00425139	0.0077657	no	down
CG31286		-5.02374	4.65061e-05	0.000107073	yes	down
twr	twisted bristles roughened eye	0.038447	0.510781	0.620478	no	up
Eph	Eph receptor tyrosine kinase	0.798402	1.58185e-28	9.73944e-28	no	up
CG1909		0.0741066	0.350727	0.445886	no	up
tRNA:Val-CAC-2-2	transfer RNA:Valine-CAC 2-2	0	1	1	no test	no test
CG14598		-4.51495	2.14458e-06	5.62146e-06	yes	down
tRNA:Val-CAC-2-1	transfer RNA:Valine-CAC 2-1	0	1	1	no test	no test
alphaTub84D	alpha-Tubulin at 84D	-0.182081	5.39711e-08	1.60211e-07	no	down
5-HT7	5-hydroxytryptamine (serotonin) receptor 7	0.407884	0.254565	0.336827	no	up
Paip2	polyA-binding protein interacting protein 2	2.44916	4.02768e-86	5.66363e-85	yes	up
CG31109		0.262765	0.188018	0.256121	no	up
Ythdf	YTH N6-methyladenosine RNA binding protein	0.536617	1.80547e-14	7.48816e-14	no	up
Rad60	Rad60	0.465353	0.00144279	0.00280724	no	up
Tpl94D	Transition protein-like 94D	-3.92999	1.3522e-07	3.90397e-07	yes	down
CG6660		0.119309	0.0272903	0.0436683	no	up
klg	klingon	0.866876	3.07554e-09	9.87725e-09	no	up
Gclm	Glutamate-cysteine ligase modifier subunit	-0.0689878	0.1339	0.187801	no	down
wfs1	wolfram syndrome 1	0.168886	0.115785	0.164502	no	up
CCAP	Crustacean cardioactive peptide	-0.267021	0.558421	0.668288	no	down
CG4907		0.239132	0.468015	0.57506	no	up
lark	lark	0.106952	0.0529123	0.0799461	no	up
qm	quemao	0.343307	2.11255e-05	5.04226e-05	no	up
Sec63	Secretory 63	0.284071	8.40541e-15	3.52025e-14	no	up
akirin	akirin	1.33895	7.49645e-40	5.88625e-39	yes	up
CG10184		-0.6273	3.15377e-40	2.493e-39	no	down
tRNA:Leu-CAA-2-3	transfer RNA:Leucine-CAA 2-3	0	1	1	no test	no test
snRNA:U1:95Cc	small nuclear RNA U1 at 95C c	0	1	1	no	no change
CG10182		-5.51495	1.12767e-06	3.02727e-06	yes	down
snRNA:U1:95Cb	small nuclear RNA U1 at 95C b	0.277907	0.94178	1	no	up
Rab5	Rab5	0.264623	7.42153e-11	2.60705e-10	no	up
CG14312		0.140403	0.819751	0.927566	no	up
l(3)05822	lethal (3) 05822	0.157213	0.00173948	0.00335491	no	up
CG7131		-0.655992	0.0318665	0.050425	no	down
Polr1E	RNA polymerase I subunit E	0.216855	0.17151	0.235382	no	up
CG12078		-2.82307	0.00177277	0.00341491	no	down
tRNA:Lys-CTT-1-10	transfer RNA:Lysine-CTT 1-10	0	1	1	no test	no test
Nadk1a	NAD kinase 1a	0.0480144	0.215087	0.288979	no	up
Nadk1b	NAD kinase 1b	0.0125376	0.894151	0.997757	no	up
CG6938		-1.92999	0.0671607	0.0997659	no	down
CG7299		-4.12263	0.00425139	0.0077657	no	down
Gmd	GDP-mannose 4%2C6-dehydratase	0.0121455	0.910892	1	no	up
CG8891		0.203497	0.050524	0.0765506	no	up
CG43403		0	1	1	no test	no test
CG43402		-0.407361	0.0277393	0.0443364	no	down
CG43401		0	1	1	no test	no test
CG14830		-1.223	5.35431e-95	8.06747e-94	yes	down
tRNA:Gln-CTG-2-3	transfer RNA:Glutamine-CTG 2-3	0	1	1	no test	no test
asRNA:CR43469	antisense RNA:CR43469	-3.45032	0.0332103	0.0523401	no	down
asRNA:CR43468	antisense RNA:CR43468	-1.6849	9.84911e-12	3.6145e-11	yes	down
asRNA:CR43467	antisense RNA:CR43467	0	1	1	no test	no test
asRNA:CR43470	antisense RNA:CR43470	0	1	1	no test	no test
FAM21	Family with sequence similarity 21	0.94691	4.91028e-07	1.35397e-06	no	up
CG9945		0.0216171	0.810834	0.91895	no	up
HnRNP-K	Heterogeneous nuclear ribonucleoprotein K	-0.0658568	0.173208	0.237528	no	down
CG13436		-0.945753	0.0538025	0.0811955	no	down
Cks85A	Cyclin-dependent kinase subunit 85A	-0.899366	1.04249e-78	1.34902e-77	no	down
ranshi	ranshi	-0.182463	0.558894	0.668627	no	down
Oct-TyrR	Octopamine-Tyramine receptor	0.356978	0.108984	0.15567	no	up
Act79B	Actin 79B	-1.98149	0	0	yes	down
P5CS	Delta[1]-pyrroline-5-carboxylate synthase	-0.113466	8.66729e-17	3.8846e-16	no	down
CG13318		-4.82307	9.27432e-08	2.70527e-07	yes	down
CG33191		-1.05832	0.0428621	0.0657033	no	down
CG33189		0.751838	0.0355896	0.0554953	no	up
M1BP	Motif 1 Binding Protein	0.280987	0.00121453	0.00238149	no	up
CG9801		0.152113	0.0488738	0.0742015	no	up
mei-218	meiotic 218	-0.254266	0.185562	0.253019	no	down
CG15093		-0.145837	5.54453e-06	1.39732e-05	no	down
CG11608		0	1	1	no test	no test
CG11600		0	1	1	no test	no test
slpr	slipper	0.826381	3.14148e-17	1.42885e-16	no	up
mei-217	meiotic 217	4.24054	0.00173823	0.00335343	no	up
CG33722		0.224504	0.0135775	0.0228663	no	up
CG33721		0	1	1	no test	no test
Pif1B	PFTAIRE-interacting factor 1B	0.403044	1.32209e-144	2.91644e-143	no	up
CG43246		0	1	1	no	no change
Toll-6	Toll-6	2.25241	2.60459e-11	9.38049e-11	yes	up
Amun	Amun	1.02869	3.8482e-54	3.74682e-53	yes	up
prtp	pretaporter	-0.278323	5.31828e-08	1.58037e-07	no	down
lncRNA:CR46062	long non-coding RNA:CR46062	0	1	1	no	no change
Vml	Vitelline membrane-like	0	1	1	no test	no test
asRNA:CR46074	antisense RNA:CR46074	0	1	1	no test	no test
asRNA:CR46071	antisense RNA:CR46071	2.15985	0.000339244	0.000711235	yes	up
CR46072		0	1	1	no test	no test
asRNA:CR46082	antisense RNA:CR46082	-0.255081	0.52256	0.630717	no	down
lncRNA:CR46060	long non-coding RNA:CR46060	-1.12263	0.512701	0.622062	no	down
lncRNA:CR46075	long non-coding RNA:CR46075	0	1	1	no test	no test
asRNA:CR46081	antisense RNA:CR46081	0	1	1	no test	no test
Muc30E	Mucin 30E	3.78426	0.000260381	0.000555044	yes	up
CG2269		0.856699	9.40735e-78	1.20302e-76	no	up
CG42259		-1.1466	3.32967e-05	7.78412e-05	yes	down
CG32395		0	1	1	no test	no test
CG31785		0.803368	0.143592	0.200081	no	up
vri	vrille	1.26318	5.09577e-166	1.27784e-164	yes	up
nht	no hitter	-2.9971	2.80383e-05	6.60071e-05	yes	down
CG34242		0.559629	5.93497e-06	1.49145e-05	no	up
lncRNA:CR45983	long non-coding RNA:CR45983	0	1	1	no test	no test
Polr1C	RNA polymerase I and III subunit C	-0.132346	0.429045	0.532506	no	down
CG14043		-0.162377	0.0631879	0.094281	no	down
mRpL28	mitochondrial ribosomal protein L28	-0.204376	6.00612e-12	2.22382e-11	no	down
CG3792		0.538099	2.28356e-09	7.39773e-09	no	up
CG14044		-1.12263	0.0384386	0.0593932	no	down
Marcal1	Marcal1	0.948452	2.53012e-08	7.68013e-08	no	up
CG14502		-3.87386	1.72052e-46	1.4957e-45	yes	down
Schip1	Schwannomin interacting protein 1	0.400931	0.135852	0.190444	no	up
Nedd4	Nedd4	0.550487	3.24657e-22	1.71538e-21	no	up
lncRNA:CR46322	long non-coding RNA:CR46322	0	1	1	no	no change
CG46321		0	1	1	no	no change
Hr3	Hormone receptor 3	1.76048	2.81392e-09	9.05559e-09	yes	up
Teh4	tipE homolog 4	1.31757	1.02952e-18	4.92704e-18	yes	up
TBPH	TAR DNA-binding protein-43 homolog	0.10769	0.112555	0.160219	no	up
CG10348		-1.19818	8.68484e-12	3.19304e-11	yes	down
ND-B12	NADH dehydrogenase (ubiquinone) B12 subunit	-0.263712	1.21469e-40	9.65595e-40	no	down
CG10669		0.176422	0.224151	0.299902	no	up
CG10445		0.199297	0.679366	0.789472	no	up
CG10809		0.07701	0.630745	0.7417	no	up
Icmt	Isoprenylcysteine carboxyl methyltransferase	-0.0335274	0.847699	0.954143	no	down
tRNA:Thr-AGT-1-6	transfer RNA:Threonine-AGT 1-6	0	1	1	no test	no test
CG10749		-4.92999	8.42001e-05	0.000189742	yes	down
Ude	Uracil-DNA degrading factor	0.160033	0.0976112	0.140749	no	up
E2f1	E2F transcription factor 1	1.8644	2.32457e-93	3.45093e-92	yes	up
CG8492		-0.707594	0.0716956	0.106	no	down
CG8757		0	1	1	no test	no test
atl	atlastin	0.284047	2.90466e-27	1.73837e-26	no	up
Gss2	Glutathione synthetase 2	-0.722151	1.58133e-45	1.35222e-44	no	down
Gss1	Glutathione synthetase 1	-0.0916377	0.00663442	0.0117183	no	down
gNacalpha	germinal nascent polypeptide-associated complex alpha subunit	-1.67623	2.09585e-09	6.79901e-09	yes	down
CG4393		1.29516	1.49714e-20	7.54879e-20	yes	up
AdamTS-B	ADAM metallopeptidase with thrombospondin type 1 motif B	-0.829618	1.19889e-19	5.88932e-19	no	down
natalisin	natalisin	-1.70759	0.270473	0.355742	no	down
CG11583		0.258274	0.110712	0.157834	no	up
CG3386		0.0919912	0.504818	0.613657	no	up
lncRNA:CR43978	long non-coding RNA:CR43978	0	1	1	no test	no test
Rb97D	Ribonuclear protein at 97D	0.34897	9.93802e-06	2.44519e-05	no	up
CG17715		0.379923	2.44856e-11	8.82308e-11	no	up
LRR	Leucine-rich repeat	0.410043	1.03835e-10	3.62499e-10	no	up
CG18327		-1.84111	4.19039e-23	2.26493e-22	yes	down
dbr	debra	0.925988	9.91972e-32	6.62786e-31	no	up
Phae2	Phaedra 2	0.252382	1.40941e-06	3.7501e-06	no	up
CG31262		0	1	1	no test	no test
stnA	stoned A	0.775017	3.52011e-24	1.94661e-23	no	up
PIG-Wb	Phosphatidylinositol glycan anchor biosynthesis class W b	-1.78959	9.23555e-19	4.42291e-18	yes	down
Oseg4	Outer segment 4	0.301177	0.308826	0.398575	no	up
Cht2	Chitinase 2	-1.41423	3.07114e-22	1.62391e-21	yes	down
CG8001		0.296096	1.28298e-05	3.12455e-05	no	up
drpr	draper	0.227414	3.21745e-07	9.0288e-07	no	up
Rpn12R	Regulatory particle non-ATPase 12-related	-5.51495	5.80686e-12	2.154e-11	yes	down
Start1	Start1	-0.299181	0.000659409	0.00133969	no	down
CG18649		-1.00715	0.0379321	0.0586619	no	down
CG12310		-0.0778929	0.664445	0.775708	no	down
CG13461		1.079	0.039356	0.0606845	no	up
CG18581		1.87737	0.192957	0.262242	no	up
CG32579		-0.0460868	0.717805	0.827669	no	down
CG9917		-0.181178	0.000249007	0.000531924	no	down
sgg	shaggy	1.70117	0	0	yes	up
CG32767		2.07704	8.41112e-33	5.75609e-32	yes	up
lncRNA:CR45536	long non-coding RNA:CR45536	0	1	1	no test	no test
lncRNA:CR45537	long non-coding RNA:CR45537	0	1	1	no	no change
CARPB	Carbonic anhydrase-related protein B	1.22824	1.92136e-30	1.24659e-29	yes	up
lncRNA:CR45539	long non-coding RNA:CR45539	0	1	1	no test	no test
lncRNA:CR45541	long non-coding RNA:CR45541	0	1	1	no test	no test
asRNA:CR45538	antisense RNA:CR45538	0	1	1	no test	no test
CG10970		0.234062	0.804742	0.912925	no	up
lncRNA:CR45543	long non-coding RNA:CR45543	0	1	1	no test	no test
lncRNA:CR45542	long non-coding RNA:CR45542	-2.12263	0.141032	0.197196	no	down
Fas2	Fasciclin 2	1.00413	2.17443e-55	2.15429e-54	yes	up
pdgy	pudgy	0.490462	1.61464e-60	1.7037e-59	no	up
CG17593		0.115613	0.0227088	0.0367159	no	up
Ae2	Anion exchanger 2	0.743951	6.30184e-26	3.65077e-25	no	up
CG9784		0.370322	2.19634e-06	5.74859e-06	no	up
dpr10	defective proboscis extension response 10	-0.0539184	0.808561	0.916741	no	down
Rab3-GEF	Rab3 GDP-GTP exchange factor	0.698572	2.64256e-11	9.50999e-11	no	up
CG32054		-0.403053	0.00334411	0.0061788	no	down
CG32053		-3.72907	0.0157143	0.0262643	no	down
CG14160		0.0742843	0.548843	0.658612	no	up
nAChRalpha5	nicotinic Acetylcholine Receptor alpha5	2.43062	5.7416e-19	2.76655e-18	yes	up
CG8708		0.530836	2.62321e-12	9.88906e-12	no	up
CG12126		-1.70759	0.027528	0.0440285	no	down
CG30376		-7.35145	4.64344e-19	2.242e-18	yes	down
dpn	deadpan	-1.84762	0.179016	0.24497	no	down
CG2291		-1.70759	0.119132	0.168849	no	down
CG14757		0.173483	5.07897e-16	2.21859e-15	no	up
CG14756		0	1	1	no test	no test
RagC-D	Ras-related GTP binding C/D	0.233501	4.69237e-07	1.29667e-06	no	up
CG30373		0.641977	1.60563e-29	1.01606e-28	no	up
CG32236		-4.64619	6.06123e-07	1.6616e-06	yes	down
CG7509		0.816996	0.000231239	0.000495844	no	up
CG12493		-1.37469	5.28389e-10	1.77826e-09	yes	down
CG18808		-1.70759	0.027528	0.0440285	no	down
CG18418		-5.76649	1.05643e-07	3.06697e-07	yes	down
CG7514		0	1	1	no	no change
CG13712		0	1	1	no test	no test
CG15876		-4.29256	0.00217182	0.00413565	no	down
stum	stumble	-0.534832	0.0184407	0.0302728	no	down
Duba	Deubiquitinating enzyme A	0.748572	1.03836e-25	5.97374e-25	no	up
CG12964		-4.51495	2.14458e-06	5.62146e-06	yes	down
Ir52a	Ionotropic receptor 52a	0	1	1	no	no change
CG30203		1.29683	2.50956e-05	5.93468e-05	yes	up
CG6026		0.877369	0.608918	0.7212	no	up
RpL28	Ribosomal protein L28	-0.18417	2.6797e-30	1.72828e-29	no	down
CG40198		-1.76594	4.54588e-123	8.52307e-122	yes	down
CG17746		-0.580537	6.29502e-16	2.73708e-15	no	down
CG14968		-0.615444	2.16082e-05	5.15226e-05	no	down
fog	folded gastrulation	0.130693	0.0887657	0.129115	no	up
CG14949		-0.122631	0.841922	0.948699	no	down
ProRS-m	Prolyl-tRNA synthetase%2C mitochondrial	0.149741	0.339462	0.433831	no	up
Ocrl	Oculocerebrorenal syndrome of Lowe	0.318347	4.30345e-08	1.28394e-07	no	up
Edem1	ER degradation enhancer%2C mannosidase alpha-like 1	0.33271	0.000573784	0.00117811	no	up
Ldaf1	Lipid droplet assembly factor 1	-0.64493	2.37977e-05	5.65997e-05	no	down
arm	armadillo	0.16382	1.57126e-09	5.14331e-09	no	up
Acp62F	Accessory gland protein 62F	0	1	1	no	no change
TRAM	TRAM	-0.0894548	0.148663	0.206679	no	down
CG10681		-0.796032	2.30811e-06	6.03107e-06	no	down
CG17493		0.531193	4.35495e-07	1.20532e-06	no	up
RpL5	Ribosomal protein L5	-0.289121	8.86612e-140	1.9052e-138	no	down
tko	technical knockout	-0.398074	0.000208903	0.000450068	no	down
CG6294		0.187717	0.10213	0.146725	no	up
Rab8	Rab8	0.627733	8.13204e-60	8.48545e-59	no	up
Ubr1	Ubr1 ubiquitin ligase	0.897599	1.28493e-182	3.46196e-181	no	up
ADD1	ADD domain-containing protein 1	0.829719	9.77891e-13	3.77209e-12	no	up
CR46422		0	1	1	no test	no test
CR46424		0	1	1	no test	no test
CG43325		-0.8839	0.260355	0.343523	no	down
yellow-f	yellow-f	1.13209	0.0632072	0.0942999	no	up
GalT1	beta1%2C3-galactosyltransferase 1	0.257011	0.0287573	0.0458182	no	up
CR34254		-1.70759	0.270473	0.355742	no	down
CG17327		-0.187048	0.169889	0.233385	no	down
CG43428		0	1	1	no test	no test
CG11380		-3.8641	1.19812e-24	6.71234e-24	yes	down
CG14383		-0.859597	0.240751	0.32017	no	down
lncRNA:CR46500	long non-coding RNA:CR46500	0	1	1	no test	no test
Smg5	Smg5 nonsense mediated mRNA decay factor	0.471293	1.49301e-51	1.38947e-50	no	up
CG8997		-2.70338	0	0	yes	down
Vajk1		-6.40803	4.02974e-11	1.43558e-10	yes	down
mRpS23	mitochondrial ribosomal protein S23	0.188766	0.147328	0.205024	no	up
CG33306		-10.9332	1.82794e-134	3.77846e-133	yes	down
CG33307		0.463287	1.70549e-08	5.23097e-08	no	up
CG13527		-4.70759	0.000302914	0.000640872	yes	down
tei	teiresias	1.86672	4.91166e-14	2.00008e-13	yes	up
lncRNA:CR44365	long non-coding RNA:CR44365	1.29241	0.160712	0.221923	no	up
Arpc1	Actin-related protein 2/3 complex%2C subunit 1	-0.0784209	0.0587995	0.0881337	no	down
lncRNA:CR44366	long non-coding RNA:CR44366	1.09976	0.248332	0.329445	no	up
CG1764		0.00595302	0.963427	1	no	up
upd1	unpaired 1	-0.122631	0.95205	1	no	down
Mst84Dc	Male-specific RNA 84Dc	-2.92999	0.0194426	0.0318102	no	down
CG13101		-0.840655	4.15678e-08	1.24176e-07	no	down
Unc-89	Unc-89	0.247063	5.90025e-131	1.18324e-129	no	up
upd3	unpaired 3	4.63226	2.24592e-07	6.36961e-07	yes	up
CG2321		0.055716	0.870274	0.975508	no	up
CG33342	HDC15381	0	1	1	no test	no test
CG9062		0.268038	0.0125864	0.0213012	no	up
ana1	anastral spindle 1	0.518915	5.78e-05	0.000131871	no	up
Pp1alpha-96A	Protein phosphatase 1alpha at 96A	0.808586	1.29957e-76	1.64256e-75	no	up
CG13623		0.857234	1.48626e-52	1.41109e-51	no	up
CG9837		-0.465462	3.69307e-06	9.47115e-06	no	down
asRNA:CR44020	antisense RNA:CR44020	0	1	1	no test	no test
DZIP1		-1.70759	0.027528	0.0440285	no	down
CG9839		0.415789	0.0119919	0.0203365	no	up
Vhl	von Hippel-Lindau	-0.122144	0.302586	0.391774	no	down
ppk9	pickpocket 9	0	1	1	no	no change
CG34367		-0.37417	0.128218	0.180405	no	down
CG10725		2.64676	7.82364e-23	4.19818e-22	yes	up
CG10638		0.155371	0.000155232	0.000340041	no	up
bsh	brain-specific homeobox	0	1	1	no	no change
sv	shaven	0.884012	0.00850001	0.0147442	no	up
Lsp2	Larval serum protein 2	-2.93397	0	0	yes	down
Inos	myo-inositol-1-phosphate synthase	0.664868	1.30474e-263	4.84747e-262	no	up
lncRNA:CR45361	long non-coding RNA:CR45361	0.25588	0.671805	0.782812	no	up
CG31848		-4.44456	4.04898e-06	1.03221e-05	yes	down
lncRNA:CR43459	long non-coding RNA:CR43459	1.10596	5.38459e-18	2.51554e-17	yes	up
CG30001		0.770454	0.243273	0.323067	no	up
hebe	hebe	-0.166686	1.81146e-05	4.34565e-05	no	down
Spn88Ea	Serpin 88Ea	0.0178519	0.81889	0.92674	no	up
CG1690		-4.67722	9.24624e-13	3.57346e-12	yes	down
out	outsiders	-0.265813	9.52184e-05	0.000212705	no	down
CG1648		-0.0877	7.61715e-07	2.06965e-06	no	down
CG1688		0.319499	0.130511	0.183357	no	up
lncRNA:CR45030	long non-coding RNA:CR45030	0	1	1	no	no change
lncRNA:CR45029	long non-coding RNA:CR45029	0	1	1	no test	no test
Uba1	Ubiquitin activating enzyme 1	0.235789	5.53613e-16	2.41455e-15	no	up
lncRNA:CR45173	long non-coding RNA:CR45173	0	1	1	no test	no test
lncRNA:CR45174	long non-coding RNA:CR45174	0	1	1	no test	no test
asRNA:CR45175	antisense RNA:CR45175	-0.122631	0.824884	0.932403	no	down
lncRNA:CR45176	long non-coding RNA:CR45176	0	1	1	no	no change
lncRNA:CR45177	long non-coding RNA:CR45177	0	1	1	no	no change
lncRNA:CR45178	long non-coding RNA:CR45178	0	1	1	no test	no test
lncRNA:CR45179	long non-coding RNA:CR45179	0	1	1	no test	no test
CheB98a	Chemosensory protein A 98a	-6.02952	5.93724e-09	1.87563e-08	yes	down
CG16965		0.260542	0.0163972	0.0273184	no	up
CG11807		-0.105234	0.213769	0.287455	no	down
CG12910		-0.0967912	0.539053	0.648683	no	down
Nadk2	NAD kinase 2%2C mitochondrial	-0.485382	4.18461e-13	1.64335e-12	no	down
CG13742		1.42669	0.0303614	0.0481675	no	up
tok	tolkin	0.934024	5.8143e-85	8.0953e-84	no	up
tld	tolloid	3.68266	0.0135472	0.0228178	no	up
asp	abnormal spindle	-2.66695	6.41621e-07	1.75381e-06	yes	down
CG13631		0.535988	2.90142e-20	1.45153e-19	no	up
Ets96B	Ets96B	0.342125	0.152351	0.211244	no	up
CG6980		-1.44456	0.0748501	0.110341	no	down
tRNA:Thr-TGT-2-2	transfer RNA:Threonine-TGT 2-2	0	1	1	no test	no test
sprt	sprite	0.361499	3.43118e-11	1.22543e-10	no	up
CG34054		-0.355292	0.104726	0.150257	no	down
CG34051		0	1	1	no	no change
ppk26	pickpocket 26	0.249338	0.351717	0.446903	no	up
lncRNA:CR44583	long non-coding RNA:CR44583	0	1	1	no test	no test
lncRNA:CR44582	long non-coding RNA:CR44582	0	1	1	no test	no test
lncRNA:CR44581	long non-coding RNA:CR44581	0	1	1	no test	no test
CG31870		-5.29256	6.956e-06	1.73721e-05	yes	down
lncRNA:CR44580	long non-coding RNA:CR44580	0	1	1	no test	no test
escl	escl	0.43193	0.0190045	0.0311295	no	up
dgt2	dim gamma-tubulin 2	0.0529404	0.805119	0.913206	no	up
lncRNA:CR44585	long non-coding RNA:CR44585	0	1	1	no test	no test
lncRNA:CR44586	long non-coding RNA:CR44586	0	1	1	no test	no test
fus	fusilli	0.801941	4.32677e-66	4.9183e-65	no	up
CG13887		0.546702	2.27614e-24	1.26464e-23	no	up
Vha14-1	Vacuolar H[+] ATPase 14kD subunit 1	-0.576991	4.36784e-52	4.10827e-51	no	down
CG18558		-3.70759	0.000715117	0.00144808	no	down
CG5084		0	1	1	no	no change
lncRNA:CR45309	long non-coding RNA:CR45309	0	1	1	no test	no test
CG1317		0.480575	2.2926e-46	1.98936e-45	no	up
CG8204		-0.751537	5.17949e-05	0.000118882	no	down
GramD1B	GRAM domain containing 1B	1.24766	1.72632e-57	1.75719e-56	yes	up
UQCR-14L	Ubiquinol-cytochrome c reductase 14 kDa subunit-like	-3.51495	1.14551e-05	2.79748e-05	yes	down
Mst98Cb	Male-specific RNA 98Cb	-3.23728	4.75867e-08	1.41736e-07	yes	down
Boh1	Buddy of Hmr 1	-0.55873	0.0849007	0.123825	no	down
CG12259		-0.0435596	0.751977	0.861163	no	down
CG5003		0.600704	4.09961e-15	1.73392e-14	no	up
Mst98Ca	Male-specific RNA 98Ca	-4.44118	2.8231e-43	2.32129e-42	yes	down
asRNA:CR43480	antisense RNA:CR43480	-2.142	0.069812	0.103432	no	down
asRNA:CR43478	antisense RNA:CR43478	0	1	1	no test	no test
asRNA:CR43477	antisense RNA:CR43477	0	1	1	no test	no test
CG10280		0	1	1	no test	no test
Poxn	Pox neuro	0	1	1	no	no change
tty	tweety	0.613096	1.85857e-07	5.31266e-07	no	up
CG43725		0	1	1	no test	no test
ND-B14.5B	NADH dehydrogenase (ubiquinone) B14.5 B subunit	-0.24778	7.53963e-34	5.27214e-33	no	down
Zip42C.2	Zinc/iron regulated transporter-related protein 42C.2	-4.29256	0.00217182	0.00413565	no	down
CG46427		-0.707594	0.309664	0.399401	no	down
CG46426		0.410708	0.0256592	0.0412029	no	up
CG45273		0	1	1	no	no change
CG9626		1.05966	3.39933e-76	4.28116e-75	yes	up
CG12885		0.109542	0.657154	0.768658	no	up
dec	defective chorion	-0.707594	0.442506	0.547337	no	down
ND-MNLL	NADH dehydrogenase (ubiquinone) MNLL subunit	-0.178894	5.52212e-11	1.95049e-10	no	down
Nek2	Nek2	0.362796	0.665234	0.776564	no	up
Acat1	Acetyl-CoA acetyltransferase 1	-0.227044	5.78624e-09	1.82916e-08	no	down
CG9515		-0.151262	0.26036	0.343497	no	down
C1GalTA	Core 1 Galactosyltransferase A	0.206842	0.0130828	0.0221016	no	up
kl-5	male fertility factor kl5	0	1	1	no test	no test
PRY	polycystine-related-Y	0	1	1	no test	no test
Cks30A	Cyclin-dependent kinase subunit 30A	-1.34502	0.157992	0.218507	no	down
asRNA:CR44866	antisense RNA:CR44866	0	1	1	no test	no test
Gli	Gliotactin	-0.276371	0.0001424	0.000313146	no	down
ND-B17	NADH dehydrogenase (ubiquinone) B17 subunit	0.140305	1.16755e-12	4.48286e-12	no	up
lncRNA:CR44867	long non-coding RNA:CR44867	-1.70759	0.270473	0.355742	no	down
lncRNA:CR44868	long non-coding RNA:CR44868	-0.292556	0.676037	0.786639	no	down
CG10839		-1.70759	0.119132	0.168849	no	down
beat-Ic	beaten path Ic	1.26203	0.000845389	0.0016963	no	up
beat-Ia	beaten path Ia	0.575713	0.0203644	0.0331379	no	up
lncRNA:CR44871	long non-coding RNA:CR44871	0	1	1	no test	no test
Taf12L	TBP-associated factor 30kD subunit alpha-2	-2.37056	1.2116e-06	3.23413e-06	yes	down
Elba1	Early boundary activity 1	0	1	1	no test	no test
CG3251		-0.592116	0.256132	0.338679	no	down
bdl	borderless	-0.493275	1.43718e-40	1.14053e-39	no	down
Atet	ABC transporter expressed in trachea	-0.0111229	0.852371	0.958713	no	down
Traf4	TNF-receptor-associated factor 4	-0.21354	0.0952394	0.137596	no	down
CG15429		0	1	1	no	no change
Lst8	Lst8	0.457787	0.00030119	0.000637511	no	up
lncRNA:CR44929	long non-coding RNA:CR44929	0	1	1	no test	no test
lncRNA:CR44924	long non-coding RNA:CR44924	0	1	1	no test	no test
lncRNA:CR44925	long non-coding RNA:CR44925	0	1	1	no test	no test
lncRNA:CR44922	long non-coding RNA:CR44922	-0.271131	0.310594	0.400271	no	down
lncRNA:CR44923	long non-coding RNA:CR44923	0	1	1	no test	no test
lncRNA:CR44928	long non-coding RNA:CR44928	0	1	1	no test	no test
lncRNA:CR44921	long non-coding RNA:CR44921	0	1	1	no	no change
lncRNA:CR44926	long non-coding RNA:CR44926	0	1	1	no test	no test
lncRNA:CR44927	long non-coding RNA:CR44927	0	1	1	no test	no test
lncRNA:CR44983	long non-coding RNA:CR44983	0	1	1	no test	no test
asRNA:CR44984	antisense RNA:CR44984	0	1	1	no test	no test
asRNA:CR44976	antisense RNA:CR44976	0.884424	0.602018	0.713866	no	up
lncRNA:CR44977	long non-coding RNA:CR44977	0.877369	0.608918	0.7212	no	up
lncRNA:CR44978	long non-coding RNA:CR44978	-3.29256	7.66254e-05	0.00017342	yes	down
lncRNA:CR44979	long non-coding RNA:CR44979	0	1	1	no test	no test
lncRNA:CR44980	long non-coding RNA:CR44980	1.03379	5.04305e-06	1.27458e-05	yes	up
asRNA:CR44981	antisense RNA:CR44981	3.40093	1.40525e-05	3.40004e-05	yes	up
asRNA:CR44982	antisense RNA:CR44982	0	1	1	no test	no test
CG12783		0	1	1	no test	no test
CG43272		0	1	1	no test	no test
CG30010		0.153003	0.255248	0.337636	no	up
Clc	Clathrin light chain	0.343009	1.1856e-14	4.9463e-14	no	up
CG8407		-0.412138	0.523821	0.632077	no	down
Maf1	Maf1	0.44538	2.90282e-16	1.27551e-15	no	up
CG7367		0.749202	0.0386991	0.05975	no	up
RpL23A	Ribosomal protein L23A	-0.169962	1.58541e-56	1.58969e-55	no	down
Afti	Aftiphilin	0.687061	1.21192e-11	4.42918e-11	no	up
Polr2J	RNA polymerase II subunit J	0.23004	0.0940432	0.136161	no	up
Rsph9	Radial spoke head protein 9	-3.70759	1.70734e-06	4.52151e-06	yes	down
Klp59D	Kinesin-like protein at 59D	-3.84145	1.50709e-18	7.18334e-18	yes	down
CG9899		-3.09226	5.17781e-10	1.74422e-09	yes	down
CG13538		0	1	1	no	no change
CG30192		0	1	1	no	no change
Gr59a	Gustatory receptor 59a	0	1	1	no test	no test
Gr59b	Gustatory receptor 59b	0	1	1	no test	no test
tRNA:Ser-TGA-2-1	transfer RNA:Serine-TGA 2-1	0	1	1	no test	no test
CG3085		-1.90988	5.16393e-13	2.01839e-12	yes	down
l(2)k09913	lethal (2) k09913	-0.471315	3.72511e-64	4.14756e-63	no	down
Cdc50	Cell division cycle 50	0.211726	9.62852e-06	2.37152e-05	no	up
eIF2alpha	eukaryotic translation initiation factor 2 subunit alpha	0.375851	9.07398e-17	4.063e-16	no	up
AnxB11	Annexin B11	0.894746	1.42516e-53	1.37341e-52	no	up
atilla	atilla	-0.107797	0.00499502	0.0090006	no	down
TH1	TH1	0.375662	0.000472908	0.000978674	no	up
CG9992		-0.165487	0.248808	0.329829	no	down
Porin2	Porin2	-2.27679	1.43729e-15	6.1658e-15	yes	down
lncRNA:CR43808	long non-coding RNA:CR43808	0	1	1	no	no change
Pak	p21-activated kinase	0.729385	3.98138e-27	2.37069e-26	no	up
Sema2a	Semaphorin 2a	0.772287	6.01446e-12	2.22633e-11	no	up
CR45227		0	1	1	no	no change
Sec61beta	Sec61 beta subunit	-0.513348	2.92252e-28	1.78693e-27	no	down
CG30197		-0.825271	1.33312e-93	1.98116e-92	no	down
CrzR	Corazonin receptor	-0.0361346	0.655562	0.767114	no	down
Eip63E	Ecdysone-induced protein 63E	0.776702	2.52376e-29	1.58499e-28	no	up
Mtr4	Mtr4 helicase	0.146186	0.126036	0.177547	no	up
Ku80	Ku80	0.342332	0.0301467	0.0478645	no	up
wek	weckle	0.462331	0.0139631	0.0234764	no	up
l(2)09851	lethal (2) 09851	-0.195494	0.0407967	0.0627485	no	down
lncRNA:CR44125	long non-coding RNA:CR44125	0	1	1	no	no change
lncRNA:CR44126	long non-coding RNA:CR44126	0	1	1	no test	no test
lncRNA:CR44127	long non-coding RNA:CR44127	-0.260135	0.679535	0.789603	no	down
lncRNA:CR42646	long non-coding RNA:CR42646	0	1	1	no	no change
stw	straw	-1.3589	2.5217e-52	2.38296e-51	yes	down
Ugt50B3	UDP-glycosyltransferase family 50 member B3	-0.547937	0.0870601	0.126791	no	down
CG44006		0.525896	0.0792334	0.116172	no	up
CG44005		0	1	1	no test	no test
CG44002		0.480033	0.174548	0.239295	no	up
Pde1c	Phosphodiesterase 1c	0.299138	2.15047e-05	5.13017e-05	no	up
SREBP	Sterol regulatory element binding protein	1.30521	0	0	yes	up
Lamtor1	Late endosomal/lysosomal adaptor%2C MAPK and MTOR activator 1	-0.0281915	0.720771	0.830478	no	down
sNPF-R	short neuropeptide F receptor	0.0997612	0.629585	0.740769	no	up
CG14186		0.37941	0.00577153	0.0102921	no	up
CG14810		-1.92999	0.0671607	0.0997659	no	down
CG4025		0.233327	0.00730163	0.0128422	no	up
Unc-76	Uncoordinated 76	0.264176	2.42009e-08	7.35087e-08	no	up
deltaCOP	Coat Protein (coatomer) delta	0.355956	2.35649e-19	1.14919e-18	no	up
Lamtor5	Late endosomal/lysosomal adaptor%2C MAPK and MTOR activator 5	0.672911	5.95017e-19	2.86412e-18	no	up
csw	corkscrew	1.00612	9.21732e-95	1.38436e-93	yes	up
spg	sponge	1.1993	3.08479e-85	4.31626e-84	yes	up
Inx3	Innexin 3	0.114549	0.0744444	0.1098	no	up
CG33203		0.314477	0.00131568	0.00257268	no	up
puf	puffyeye	1.07369	2.28414e-62	2.47296e-61	yes	up
swm	second mitotic wave missing	0.503879	1.30456e-27	7.87756e-27	no	up
PGRP-LF	Peptidoglycan recognition protein LF	-0.0746305	0.63106	0.742009	no	down
CG1791		-0.056614	0.627284	0.738369	no	down
CG4477		-3.44456	0.0336821	0.0530246	no	down
Gr9a	Gustatory receptor 9a	0	1	1	no test	no test
PGRP-LA	Peptidoglycan recognition protein LA	0.0388322	0.675834	0.786533	no	up
Yp2	Yolk protein 2	-1.37056	0.0182875	0.0300317	no	down
Cyp309a2	Cytochrome P450 309a2	-0.678356	2.68638e-14	1.10572e-13	no	down
CG9961		-2.65868	6.07034e-06	1.52384e-05	yes	down
CG9962		-4.82307	9.27432e-08	2.70527e-07	yes	down
Drp1	Dynamin related protein 1	0.105676	0.0281504	0.0449121	no	up
ND-B17.2	NADH dehydrogenase (ubiquinone) B17.2 subunit	0.578726	0	0	no	up
insv	insensitive	-1.38567	8.85882e-08	2.58781e-07	yes	down
Rad1	Radiation insensitive 1	-0.362097	0.266799	0.351532	no	down
CG43668		0	1	1	no test	no test
CG43667		0	1	1	no test	no test
eIF2gamma	eukaryotic translation initiation factor 2 subunit gamma	0.10839	0.0109642	0.0187219	no	up
Su(var)3-9	Suppressor of variegation 3-9	0.532451	0.0457583	0.0698773	no	up
Ada2a	transcriptional Adaptor 2a	1.34497	6.28988e-13	2.44967e-12	yes	up
trsn	translin	0.519234	0.00217803	0.00412245	no	up
ewg	erect wing	0.719887	9.0368e-19	4.33067e-18	no	up
Ptp69D	Protein tyrosine phosphatase 69D	0.411705	7.63669e-05	0.000172863	no	up
CG6296		-2.64988	1.02889e-16	4.59534e-16	yes	down
CG6295		-0.379347	8.60482e-146	1.91613e-144	no	down
TwdlC	TweedleC	0	1	1	no	no change
CG14253		0.430417	0.000834251	0.00167538	no	up
promL	prominin-like	-0.17865	0.00853818	0.014805	no	down
CG14963		-2.48781	3.55105e-76	4.46426e-75	yes	down
ND-30	NADH dehydrogenase (ubiquinone) 30 kDa subunit	-0.429643	2.6632e-173	6.91159e-172	no	down
Asciz	ASCIZ zinc finger protein	0.445937	0.0087604	0.0151791	no	up
Usp5	Ubiquitin specific protease 5	0.27967	4.60348e-05	0.000106005	no	up
CG17362		0	1	1	no test	no test
Nprl3	Nitrogen permease regulator-like 3	0.234062	0.0555022	0.0835818	no	up
CG17364		-0.326063	7.88495e-07	2.13994e-06	no	down
CG13481		-1.53767	0.0951434	0.137598	no	down
comm	commissureless	0.512605	0.000119341	0.000264125	no	up
lncRNA:CR43724	long non-coding RNA:CR43724	0	1	1	no test	no test
CG15814		-0.0086288	0.900583	1	no	down
asRNA:CR43876	antisense RNA:CR43876	0	1	1	no test	no test
OdsH	Ods-site homeobox	0.667865	5.49635e-05	0.000125684	no	up
asRNA:CR43889	antisense RNA:CR43889	0	1	1	no	no change
Ucp4A	Uncoupling protein 4A	0.80627	7.44855e-227	2.40088e-225	no	up
asRNA:CR43875	antisense RNA:CR43875	4.46893	1.19912e-06	3.20143e-06	yes	up
asRNA:CR43872	antisense RNA:CR43872	0.615598	0.299939	0.38881	no	up
CG43064		1.34369	1.63573e-07	4.69471e-07	yes	up
CG43059		-3.44456	0.0336821	0.0530246	no	down
CG43060		1.69524	3.01883e-13	1.19083e-12	yes	up
CG43057		0	1	1	no test	no test
CG43058		0	1	1	no	no change
CG43062		-1.12263	0.354551	0.449978	no	down
CG43063		0	1	1	no test	no test
CG43061		-3.12263	0.0100201	0.0172433	no	down
Ipp	Inositol polyphosphate 1-phosphatase	-0.45024	1.98954e-09	6.4675e-09	no	down
CG31517		0	1	1	no	no change
Orc2	Origin recognition complex subunit 2	-1.97063	0.00291781	0.00543093	no	down
CG9759		-2.59656	4.5131e-09	1.43666e-08	yes	down
CG9757		0	1	1	no	no change
ems	empty spiracles	-0.0570428	0.852825	0.959148	no	down
Gfrl	Glial cell line-derived neurotrophic family receptor-like	2.45503	3.10124e-27	1.85287e-26	yes	up
CG3061		0.482713	1.98647e-31	1.31666e-30	no	up
Ptp99A	Protein tyrosine phosphatase 99A	0.993014	2.12175e-32	1.43599e-31	no	up
Sirt2	Sirtuin 2	0.37295	6.04079e-07	1.65632e-06	no	up
Mur11Da	Mucin related 11Da	0	1	1	no test	no test
CG32642		0	1	1	no	no change
Nep6	Neprilysin 6	0.549921	1.25889e-28	7.78155e-28	no	up
Pp2B-14D	Protein phosphatase 2B at 14D	0.742123	7.31011e-23	3.92859e-22	no	up
AGO1	Argonaute-1	1.57985	4.65721e-92	6.85615e-91	yes	up
CG13405		0	1	1	no	no change
CG43149		-0.956953	2.36884e-08	7.1983e-08	no	down
Sps1	Selenophosphate synthetase 1	-0.162918	0.0558482	0.084085	no	down
tej	tejas	-0.707594	0.277447	0.363055	no	down
CG8617		0.761795	5.37652e-53	5.14266e-52	no	up
Arc1	Activity-regulated cytoskeleton associated protein 1	1.07098	0	0	yes	up
Snrk	SNF related kinase	0.331226	4.49137e-07	1.24259e-06	no	up
Hsc70-5	Heat shock protein 70 cognate 5	0.489967	2.63846e-120	4.87563e-119	no	up
mthl5	methuselah-like 5	-0.0187954	0.913501	1	no	down
DPCoAC	Dephosphocoenzyme A carrier	0.00983509	0.811807	0.919831	no	up
FeCH	Ferrochelatase	0.189698	3.57383e-05	8.32184e-05	no	up
Ir100a	Ionotropic receptor 100a	1.75184	0.0395067	0.0608903	no	up
CG1971		-0.0782371	0.704845	0.814921	no	down
Acf	ATP-dependent chromatin assembly factor large subunit	0.757075	1.33822e-06	3.56336e-06	no	up
sip3	septin interacting protein 3	0.443818	1.78803e-15	7.64256e-15	no	up
faf	fat facets	0.956274	4.75684e-167	1.19497e-165	no	up
Ank	Ankyrin	0.777329	1.04642e-116	1.89646e-115	no	up
CG32006		-0.800703	0.0872239	0.127004	no	down
RpS3A	Ribosomal protein S3A	-0.190301	2.54481e-52	2.40319e-51	no	down
ci	cubitus interruptus	1.71348	3.89713e-45	3.31045e-44	yes	up
PlexB	Plexin B	1.2979	6.7562e-31	4.42002e-30	yes	up
CG13135		0	1	1	no	no change
Fum4	Fumarase 4	-1.83884	0.00131879	0.00257804	no	down
Ripalpha	RPA-interacting protein alpha	0.771732	2.06775e-05	4.93952e-05	no	up
Snx17	Sorting nexin 17	-0.0235838	0.74121	0.850143	no	down
CG13133		-1.06793	1.49641e-19	7.33552e-19	yes	down
SPH93	Serine protease homolog 93	6.1379	1.1034e-53	1.06479e-52	yes	up
Mcad	Medium-chain acyl-CoA dehydrogenase	-0.164909	4.39539e-15	1.85679e-14	no	down
snoRNA:Psi28S-2442a	snoRNA:Psi28S-2442a	0	1	1	no test	no test
Trf4-2	Topoisomerase related function 4-2	-2.53767	1.40321e-08	4.32922e-08	yes	down
CG11168		0.387742	5.08593e-08	1.5126e-07	no	up
tRNA:Asp-GTC-1-12	transfer RNA:Aspartic acid-GTC 1-12	0	1	1	no test	no test
Mink	Mitotic spindle and nuclear protein	1.73232	3.38483e-36	2.48502e-35	yes	up
CG31381		0.527916	0.0936743	0.135654	no	up
CG11089		-0.469939	2.20127e-22	1.16745e-21	no	down
CG10845		-4.12263	0.00425139	0.0077657	no	down
CG11069		-0.974239	1.7093e-10	5.90456e-10	no	down
Lim1	LIM homeobox 1	2.03657	1.87965e-08	5.74393e-08	yes	up
eEF1beta	eukaryotic translation elongation factor 1 beta	0.146744	4.33044e-11	1.53882e-10	no	up
lncRNA:CR45312	long non-coding RNA:CR45312	0	1	1	no test	no test
lncRNA:CR45311	long non-coding RNA:CR45311	0	1	1	no test	no test
lncRNA:CR45310	long non-coding RNA:CR45310	0	1	1	no test	no test
CG34193		3.68472	0.0134616	0.0226981	no	up
CG34457		0.239939	0.639236	0.750997	no	up
GstE11	Glutathione S transferase E11	-0.00849814	0.931167	1	no	down
lncRNA:CR44744	long non-coding RNA:CR44744	0	1	1	no	no change
lncRNA:CR44739	long non-coding RNA:CR44739	0	1	1	no test	no test
lncRNA:CR44743	long non-coding RNA:CR44743	0	1	1	no test	no test
Bub1	Bub1 kinase	0.94486	2.13633e-19	1.0429e-18	no	up
lncRNA:CR44742	long non-coding RNA:CR44742	0	1	1	no test	no test
CG32833		0	1	1	no test	no test
Mondo	Mondo	0.473719	2.26452e-30	1.46654e-29	no	up
Nhe1	Na[+]/H[+] hydrogen exchanger 1	0.285804	0.00011541	0.000255666	no	up
Pp2A-29B	Protein phosphatase 2A at 29B	0.184815	4.24301e-12	1.58641e-11	no	up
Ubc6	Ubiquitin conjugating enzyme 6	1.04544	0	0	yes	up
CG13639		-2.53202	4.70742e-14	1.91747e-13	yes	down
Ncc69	sodium chloride cotransporter 69	0.358902	9.03839e-18	4.18648e-17	no	up
CCT3	Chaperonin containing TCP1 subunit 3	0.103606	0.0530455	0.0801216	no	up
CG34049		0	1	1	no	no change
bsk	basket	0.0442373	0.51754	0.625354	no	up
Ugt37A3	UDP-glycosyltransferase family 37 member A3	-1.79943	2.73889e-23	1.49008e-22	yes	down
CG43800		-3.30055	0.00499927	0.00900711	no	down
E(bx)	Enhancer of bithorax	1.42374	9.85004e-64	1.0924e-62	yes	up
CG14629		0.813885	1.74333e-247	6.07712e-246	no	up
CG43797		-0.537669	0.39537	0.494406	no	down
CG14459		3.3368	0.00288451	0.00537249	no	up
CG3021		-0.0885949	0.396161	0.495175	no	down
snoRNA:Me18S-G1358c	small nucleolar RNA Me18S-G1358c	0	1	1	no test	no test
CCHa2-R	CCHamide-2 receptor	-0.642005	0.0592065	0.0887061	no	down
bisc	biscotti	0.429316	0.000573897	0.00117817	no	up
Rpp21	Ribonuclease P/MRP subunit p21	0.112861	0.663816	0.775102	no	up
5-HT1A	5-hydroxytryptamine (serotonin) receptor 1A	0.806485	7.21553e-05	0.000163618	no	up
VhaM9.7-b	Vacuolar H[+] ATPase M9.7 subunit b	-0.107743	0.00439078	0.0079616	no	down
Rpn10	Regulatory particle non-ATPase 10	0.674851	1.26731e-77	1.6177e-76	no	up
CG7611		-0.291464	9.01239e-21	4.56537e-20	no	down
CG14269		-5.12263	2.39505e-05	5.69343e-05	yes	down
tRNA:Gln-TTG-2-1	transfer RNA:Glutamine-TTG 2-1	0	1	1	no test	no test
CG13539		-4.21009	2.76632e-05	6.52546e-05	yes	down
lncRNA:CR44782	long non-coding RNA:CR44782	0	1	1	no test	no test
ple	pale	-0.389765	2.02731e-13	8.04654e-13	no	down
CG10793		-2.62513	0.000581855	0.00118846	no	down
Pig1	Pre-intermoult gene 1	0	1	1	no test	no test
CG16896		0.58548	0.00110668	0.00219286	no	up
CG40045		-0.358526	7.84653e-11	2.7536e-10	no	down
lncRNA:CR45363	long non-coding RNA:CR45363	0	1	1	no test	no test
CG13950		-0.819869	0.00124261	0.00243453	no	down
lncRNA:CR45345	long non-coding RNA:CR45345	4.61072	0.000282739	0.000600258	yes	up
AlkB	AlkB	-0.286751	0.187518	0.255489	no	down
CG13996		-1.12263	0.354551	0.449978	no	down
CG31643		0.522632	2.09808e-07	5.96231e-07	no	up
IPIP	Inositol phosphatase interacting protein	-0.057576	0.457648	0.563695	no	down
CG9135		0.263153	0.106362	0.152371	no	up
CG13995		0.476428	0.00286213	0.00533362	no	up
CG13994		0.110466	0.41264	0.513273	no	up
CG9147		0.542705	1.76873e-06	4.67271e-06	no	up
CG33483		0	1	1	no test	no test
CR46150		0	1	1	no test	no test
CCY	Coiled-Coils Y	0	1	1	no	no change
fbp	fructose-1%2C6-bisphosphatase	-0.455224	5.93457e-62	6.38113e-61	no	down
CG34310		-0.47104	5.68854e-07	1.56247e-06	no	down
Piezo	Piezo	0.811849	9.35674e-37	6.97457e-36	no	up
Osi1	Osiris 1	0	1	1	no test	no test
tRNA:Glu-CTC-2-3	transfer RNA:Glutamic acid-CTC 2-3	0	1	1	no test	no test
CG1077		0	1	1	no	no change
lncRNA:CR31386	long non-coding RNA:CR31386	0	1	1	no	no change
Vha14-2	Vacuolar H[+] ATPase 14kD subunit 2	-3.29256	0.00516743	0.00929229	no	down
Obp83cd	Odorant-binding protein 83cd	-0.921934	5.20791e-06	1.31506e-05	no	down
S-Lap2	Sperm-Leucylaminopeptidase 2	-4.19038	8.28084e-51	7.6411e-50	yes	down
S-Lap1	Sperm-Leucylaminopeptidase 1	-4.67103	2.96574e-78	3.8168e-77	yes	down
rn	rotund	2.26969	4.91966e-14	2.00276e-13	yes	up
snoRNA:U49:66Da	snoRNA:U49:66Da	0	1	1	no test	no test
trh	trachealess	0.75477	7.92001e-12	2.91868e-11	no	up
5-HT2B	5-hydroxytryptamine (serotonin) receptor 2B	1.55544	5.06497e-06	1.27989e-05	yes	up
dikar	dikar	1.32232	3.87879e-54	3.774e-53	yes	up
CG8838		-4.70759	3.23416e-07	9.07391e-07	yes	down
Ptpa	Phosphotyrosyl phosphatase activator	0.967881	1.16433e-31	7.75743e-31	no	up
CG3285		-0.662475	7.88347e-13	3.0585e-12	no	down
CG15408		-0.703565	4.59472e-12	1.71383e-11	no	down
CG33281		-1.24147	1.93885e-13	7.71495e-13	yes	down
CG8837		-0.757957	2.94907e-18	1.39247e-17	no	down
CG15406		-1.06097	2.2711e-137	4.8071e-136	yes	down
CG6163		0.480043	1.89024e-05	4.5285e-05	no	up
CG6168		0.877369	0.608918	0.7212	no	up
Ir68a	Ionotropic receptor 68a	-0.707594	0.442506	0.547337	no	down
Plod	procollagen lysyl hydroxylase	-0.213234	0.00685527	0.0120888	no	down
Ube3a	Ubiquitin protein ligase E3A	1.10817	1.00422e-71	1.21279e-70	yes	up
GlcAT-P	Glucuronyltransferase P	0.980709	1.60305e-61	1.71323e-60	no	up
CG2961		-0.462567	0.438938	0.543685	no	down
lncRNA:CR44945	long non-coding RNA:CR44945	0	1	1	no test	no test
lncRNA:CR44944	long non-coding RNA:CR44944	0	1	1	no test	no test
lncRNA:CR44943	long non-coding RNA:CR44943	0	1	1	no test	no test
lncRNA:CR44942	long non-coding RNA:CR44942	0	1	1	no test	no test
Sgsf	Salivary gland-derived secreted factor	0	1	1	no test	no test
lncRNA:CR44941	long non-coding RNA:CR44941	0	1	1	no test	no test
lncRNA:CR44940	long non-coding RNA:CR44940	0	1	1	no test	no test
lncRNA:CR44955	long non-coding RNA:CR44955	0	1	1	no	no change
lncRNA:CR44947	long non-coding RNA:CR44947	0	1	1	no test	no test
lncRNA:CR44946	long non-coding RNA:CR44946	0	1	1	no	no change
bmm	brummer	0.524795	2.32764e-30	1.50603e-29	no	up
CG42446		0	1	1	no	no change
CG42445		0.420162	0.0416385	0.0639943	no	up
CG14397		-1.12263	0.512701	0.622062	no	down
lncRNA:CR42491	long non-coding RNA:CR42491	-0.123211	0.243087	0.322911	no	down
Cdk2	Cyclin-dependent kinase 2	0.243497	0.393429	0.492327	no	up
CG42488		0.428543	1.20885e-10	4.19944e-10	no	up
CG42489		-1.33447	0.0344852	0.0538922	no	down
Dhod	Dihydroorotate dehydrogenase	0.477809	3.51184e-11	1.25266e-10	no	up
Mkk4	MAP kinase kinase 4	0.674917	5.82953e-17	2.6286e-16	no	up
Cp38	Chorion protein 38	0	1	1	no	no change
dx	deltex	0.0561083	0.562249	0.672299	no	up
RpL7A	Ribosomal protein L7A	-0.134113	2.09984e-39	1.63697e-38	no	down
tRNA:Phe-GAA-1-1	transfer RNA:Phenylalanine-GAA 1-1	0	1	1	no test	no test
CG3918		0.691937	3.637e-09	1.16275e-08	no	up
Agxt	Alanine-glyoxylate aminotransferase	-0.220659	8.90478e-08	2.60016e-07	no	down
CG3342		0.377103	0.00311021	0.00576775	no	up
sisA	sisterless A	0	1	1	no test	no test
l(1)10Bb	lethal (1) 10Bb	-0.216959	0.107127	0.153219	no	down
CG1394		-4.18872	9.53832e-17	4.26686e-16	yes	down
Lcp3	Larval cuticle protein 3	-1.70759	0.270473	0.355742	no	down
Lcp4	Larval cuticle protein 4	0	1	1	no test	no test
Lcp2	Larval cuticle protein 2	0	1	1	no test	no test
Lcp1	Larval cuticle protein 1	-2.75145	2.05599e-28	1.26257e-27	yes	down
asRNA:CR43948	antisense RNA:CR43948	0	1	1	no test	no test
CG30159		0.275442	0.00243991	0.00458921	no	up
CG13847		0	1	1	no	no change
CG6700		0.573977	3.47003e-29	2.17636e-28	no	up
CG42588		0.358709	0.054672	0.0824196	no	up
CG4287		0.456241	1.36536e-18	6.51224e-18	no	up
Hel89B	Helicase 89B	0.238081	1.9205e-06	5.0604e-06	no	up
asRNA:CR43787	antisense RNA:CR43787	-1.27298	0.111221	0.158479	no	down
CG12923		-4.29736	0.00212876	0.00405803	no	down
slim	scruin like at the midline	0.444506	4.85263e-49	4.3804e-48	no	up
asRNA:CR43786	antisense RNA:CR43786	0.0156714	0.939324	1	no	up
srl	spargel	1.16453	6.09679e-11	2.1481e-10	yes	up
dpr11	defective proboscis extension response 11	1.04729	6.30476e-11	2.21972e-10	yes	up
jigr1	jing interacting gene regulatory 1	0.253215	0.000922897	0.00184475	no	up
CG9775		0.428766	3.97197e-58	4.08422e-57	no	up
lncRNA:CR44117	long non-coding RNA:CR44117	0	1	1	no	no change
lncRNA:CR44118	long non-coding RNA:CR44118	0	1	1	no	no change
CG33124		4.1993	0.00207618	0.0039653	no	up
asRNA:CR44116	antisense RNA:CR44116	0.516783	0.0699108	0.103568	no	up
CG8475		1.27762	0	0	yes	up
CG14605		-2.92999	0.000950018	0.00189681	no	down
CG1288		-7.09991	1.61363e-16	7.17292e-16	yes	down
CG10055		0.457787	0.00030119	0.000637511	no	up
MAGE	MAGE	0.618126	0.00266221	0.00498674	no	up
CG31668		0	1	1	no	no change
cmet	CENP-meta	-3.44456	0.00266817	0.00499725	no	down
Ziz	Zizimin	0.954034	7.58324e-61	8.04359e-60	no	up
CG41434		0	1	1	no test	no test
CG9541		0.245101	0.475727	0.58276	no	up
CG3645		0.397523	0.000611843	0.00124628	no	up
lncRNA:CR44220	long non-coding RNA:CR44220	0	1	1	no test	no test
lncRNA:CR44221	long non-coding RNA:CR44221	0	1	1	no	no change
lncRNA:CR44218	long non-coding RNA:CR44218	0	1	1	no	no change
lncRNA:CR44213	long non-coding RNA:CR44213	0	1	1	no test	no test
lncRNA:CR44212	long non-coding RNA:CR44212	0	1	1	no test	no test
Dic2	Dicarboxylate carrier 2	-6.29256	2.07709e-10	7.13314e-10	yes	down
Stat92E	Signal-transducer and activator of transcription protein at 92E	0.955645	2.68623e-264	1.00595e-262	no	up
CG15922		-0.340678	0.0167876	0.0277008	no	down
SerRS-m	Seryl-tRNA synthetase%2C mitochondrial	0.252802	0.00838972	0.0146483	no	up
LTV1	LTV1 ribosome biogenesis factor	0.337588	2.90136e-26	1.69964e-25	no	up
stan	starry night	0.319512	0.0416679	0.0640257	no	up
CG12344		0.114616	0.360833	0.455901	no	up
Tsp33B	Tetraspanin 33B	-4.58206	0.000580017	0.00118952	no	down
CG14937		0	1	1	no test	no test
CG6614		-3.70759	0.0167272	0.0278288	no	down
CG12307		-4.92999	8.42001e-05	0.000189742	yes	down
tinc	tincar	0.615701	6.22575e-07	1.70306e-06	no	up
TyrRII	Tyramine receptor II	0.803368	0.0113024	0.0192506	no	up
pasi1	pasiflora 1	-0.356519	0.0418118	0.0642397	no	down
Lgr1	Leucine-rich repeat-containing G protein-coupled receptor 1	0.616841	0.000226855	0.000486738	no	up
CG14321		-0.163273	0.633365	0.744596	no	down
CG12347		0	1	1	no	no change
Ctf4	Chromosome transmission fidelity 4	-0.108956	0.583169	0.695136	no	down
RN-tre	Related to the N terminus of tre oncogene	0.355896	1.07296e-05	2.62896e-05	no	up
Prosap	Prosap	1.03089	3.05347e-53	2.93058e-52	yes	up
CG18568		-0.800703	0.162596	0.22426	no	down
St4	Sulfotransferase 4	-0.537669	0.623638	0.735242	no	down
mmy	mummy	-0.880624	4.36141e-137	9.21772e-136	no	down
CG32066		0.00975336	0.923505	1	no	up
lncRNA:CR44084	long non-coding RNA:CR44084	0	1	1	no test	no test
OXA1L	OXA1L mitochondrial inner membrane protein	-0.659161	6.99272e-19	3.35907e-18	no	down
galla-2	galla-2	0.479405	2.39019e-07	6.76789e-07	no	up
CG18530		3.02937	0.0594553	0.0890411	no	up
Snx3	Sorting nexin 3	0.018638	0.700469	0.81006	no	up
Not10	CCR4-NOT transcription complex subunit 10	0.573349	3.94317e-14	1.61361e-13	no	up
CG6225		0.261537	5.33731e-11	1.88995e-10	no	up
Dtg	Dpp target gene	-1.29256	2.61787e-07	7.38444e-07	yes	down
CG9416		0.600535	6.91393e-55	6.8069e-54	no	up
SdhA	Succinate dehydrogenase%2C subunit A (flavoprotein)	0.487497	0	0	no	up
cer	crammer	-0.223051	0.0381701	0.0590107	no	down
EndoB	Endophilin B	0.385163	0.000224865	0.000482762	no	up
Mtch	Mitochondrial carrier homolog 1	0.207894	4.78639e-07	1.32239e-06	no	up
CG15445		0.658489	3.28756e-22	1.73639e-21	no	up
CG1407		0.0579017	0.586151	0.698512	no	up
CG13875		-1.44456	2.94456e-05	6.92048e-05	yes	down
CG33325		0	1	1	no test	no test
CG5151		1.19816	1.69514e-29	1.07222e-28	yes	up
CG12912		0	1	1	no test	no test
Mesh1	Metazoan SpoT homolog-1	0.855343	0.00431281	0.00782524	no	up
CG15249		0	1	1	no	no change
Aven	Apoptosis and caspase activation inhibitor	-0.225317	0.214144	0.287823	no	down
Diap1	Death-associated inhibitor of apoptosis 1	-0.0274167	0.294701	0.38304	no	down
CG4835		0.877369	0.306196	0.395867	no	up
DIP-delta	Dpr-interacting protein delta	2.52945	2.00796e-13	7.972e-13	yes	up
mus302	mutagen-sensitive 302	0.325456	0.0385363	0.0595312	no	up
lncRNA:CR43951	long non-coding RNA:CR43951	0.877369	0.375537	0.472745	no	up
CG7737		0.331026	0.00214127	0.00407914	no	up
Rat1	Rat1 5'-3' exoribonuclease	0.421524	8.74343e-05	0.00019603	no	up
Rca1	Regulator of cyclin A1	-0.695621	3.41654e-05	7.97794e-05	no	down
l(2)k09022	lethal (2) k09022	0.735116	1.03519e-09	3.42108e-09	no	up
sens-2	senseless-2	0.48309	0.0116172	0.0197557	no	up
lncRNA:CR44302	long non-coding RNA:CR44302	-1.70759	0.270473	0.355742	no	down
Pex6	Peroxin 6	0.087682	0.0458732	0.0700149	no	up
SA1	Stromalin 1	0.864283	3.54261e-26	2.06843e-25	no	up
Adgf-A	Adenosine deaminase-related growth factor A	-1.01992	3.46097e-33	2.38351e-32	yes	down
CG5024		-4.29256	0.00217182	0.00413565	no	down
CG13408		0.428141	0.271892	0.356545	no	up
pit	pitchoune	0.30953	0.00275302	0.00513709	no	up
Fadd	Fas-associated death domain	0.194398	0.273975	0.359044	no	up
mRpL35	mitochondrial ribosomal protein L35	-0.713341	1.42425e-12	5.44037e-12	no	down
Theg	Testicular haploid expressed gene	-1.89806	8.15404e-08	2.38736e-07	yes	down
ND-42	NADH dehydrogenase (ubiquinone) 42 kDa subunit	-0.539159	0	0	no	down
RIC-3	RIC3 acetylcholine receptor chaperone	0.28275	1.58559e-24	8.84449e-24	no	up
swif	swift-tuttle	-2.81193	0.00188655	0.00361633	no	down
Jhbp3	Juvenile hormone binding protein 3	-1.33842	1.05882e-238	3.54227e-237	yes	down
dia	diaphanous	0.364101	2.26156e-09	7.32813e-09	no	up
CG4496		0.549794	0.0866185	0.126161	no	up
CG14646		0.488694	3.85733e-06	9.86375e-06	no	up
Sfxn1-3	Sideroflexin 1/3	-0.106649	0.0132888	0.0224201	no	down
Cont	Contactin	0.385357	2.70841e-15	1.15103e-14	no	up
CG34230		-3.70759	0.0167272	0.0278288	no	down
CG34229		0.137236	0.385466	0.483347	no	up
CG34228		0.752895	1.32001e-11	4.81671e-11	no	up
CG34227		-0.0716473	0.676035	0.786701	no	down
CG34232		0.619018	3.34709e-11	1.19691e-10	no	up
CG4586		-6.57351	3.15733e-12	1.18614e-11	yes	down
asun	asunder	0.178538	0.231881	0.309219	no	up
sra	sarah	0.283074	2.05007e-09	6.65658e-09	no	up
tara	taranis	1.08806	1.74271e-28	1.07252e-27	yes	up
CG31287		-3.25301	2.00747e-06	5.28562e-06	yes	down
CG5916		-0.187297	0.237679	0.316442	no	down
Sb	Stubble	0	1	1	no	no change
CG8925		-0.276106	0.00590839	0.0105295	no	down
Gld2	GLD2 poly(A) polymerase	-1.31026	0.000811883	0.00163232	no	down
AP-1sigma	Adaptor Protein complex 1%2C sigma subunit	0.180039	0.0123012	0.0208285	no	up
Lon	Lon protease	0.308202	1.40179e-10	4.85538e-10	no	up
Inx2	Innexin 2	0.552701	9.36219e-26	5.39271e-25	no	up
tau	tau	1.23137	1.98116e-84	2.74216e-83	yes	up
Skp2	S-phase kinase-associated protein 2	0.366592	0.00063014	0.00128189	no	up
Zyx	Zyxin	0.865262	1.42728e-21	7.4246e-21	no	up
Bili	Band4.1 inhibitor LRP interactor	0.48663	0.00102664	0.00203999	no	up
Mical	Molecule interacting with CasL	1.04961	0	0	yes	up
mtm	myotubularin	-0.29397	3.46584e-06	8.90784e-06	no	down
RpS14b	Ribosomal protein S14b	-0.548893	2.20712e-62	2.39142e-61	no	down
sqh	spaghetti squash	0.136456	9.47414e-05	0.000211773	no	up
Pink1	PTEN-induced putative kinase 1	0.702357	0	0	no	up
CG32736		-0.880678	3.15781e-18	1.48855e-17	no	down
exu	exuperantia	-1.96954	2.77185e-48	2.48622e-47	yes	down
CG10097		0.571974	0	0	no	up
a	arc	-0.0431967	0.701751	0.811476	no	down
CG10588		0	1	1	no	no change
CG12984		0.199297	0.836272	0.943614	no	up
Pdss2	Decaprenyl diphosphate synthase subunit 2	-0.160952	0.0303383	0.0481363	no	down
Gr77a	Gustatory receptor 77a	3.1993	0.0485375	0.0738021	no	up
CG42638		-0.0736686	0.326399	0.418272	no	down
Polr3E	RNA polymerase III subunit E	0.0908135	0.332954	0.425822	no	up
siz	schizo	0.706281	8.89542e-48	7.92338e-47	no	up
lncRNA:CR44671	long non-coding RNA:CR44671	0	1	1	no test	no test
lncRNA:CR44669	long non-coding RNA:CR44669	0	1	1	no test	no test
Muc11A	Mucin 11A	-0.649988	2.07926e-108	3.53674e-107	no	down
lva	lava lamp	0.713795	1.29603e-77	1.65288e-76	no	up
CG15418		0.977965	0.00127699	0.0024998	no	up
Rrp47	Ribosomal RNA processing 47	-0.0388628	0.79311	0.901468	no	down
Upf1	Upf1 RNA helicase	0.560148	1.21721e-17	5.61587e-17	no	up
lncRNA:CR44668	long non-coding RNA:CR44668	0	1	1	no test	no test
mbm	mushroom body miniature	0.948922	1.68239e-05	4.04426e-05	no	up
CG3625		0.0481082	0.308941	0.39865	no	up
CG11601		-0.269531	0.00559299	0.00999643	no	down
Amnionless	Amnionless	0.659765	0.000128953	0.00028433	no	up
U2af38	U2 small nuclear riboprotein auxiliary factor 38	0.173279	0.0525024	0.0793692	no	up
CG11562		-0.27053	0.0106663	0.0182574	no	down
Stip1	Stress induced phosphoprotein 1	0.713009	3.49947e-35	2.51427e-34	no	up
RpL10Aa	Ribosomal protein L10Aa	-3.92999	0.0083936	0.0146533	no	down
lncRNA:CR45593	long non-coding RNA:CR45593	0	1	1	no	no change
lncRNA:CR45592	long non-coding RNA:CR45592	0	1	1	no test	no test
Act87E	Actin 87E	-1.13138	0	0	yes	down
lncRNA:CR45591	long non-coding RNA:CR45591	0	1	1	no test	no test
lncRNA:CR45590	long non-coding RNA:CR45590	0	1	1	no test	no test
lncRNA:CR45589	long non-coding RNA:CR45589	0	1	1	no test	no test
lncRNA:CR45588	long non-coding RNA:CR45588	0	1	1	no test	no test
lncRNA:CR45587	long non-coding RNA:CR45587	0	1	1	no test	no test
lncRNA:CR45586	long non-coding RNA:CR45586	0	1	1	no test	no test
lncRNA:CR45585	long non-coding RNA:CR45585	1.61433	0.0639405	0.0953334	no	up
CR31958		0	1	1	no test	no test
lncRNA:CR14310	long non-coding RNA:CR14310	0	1	1	no test	no test
CR30409		-1.13732	8.97861e-05	0.000201079	yes	down
CR31427		0.362796	0.665234	0.776564	no	up
lncRNA:CR31526	long non-coding RNA:CR31526	0	1	1	no test	no test
CG14861		-4.29256	0.00217182	0.00413565	no	down
CrebA	Cyclic-AMP response element binding protein A	1.14707	2.94612e-11	1.05728e-10	yes	up
Gbs-76A	Glycogen binding subunit 76A	0.902641	0	0	no	up
CG15478		-1.34502	0.045861	0.070019	no	down
CHES-1-like	Checkpoint suppressor 1-like	2.07944	2.48024e-71	2.99282e-70	yes	up
Hira	Hira	0.247063	0.066394	0.0986581	no	up
CG12155		0.604659	3.28249e-11	1.17471e-10	no	up
Rab39	Rab39	0.358465	3.24199e-07	9.08325e-07	no	up
Tom40	Translocase of outer membrane 40	0.111703	0.18096	0.247366	no	up
Ir7a	Ionotropic receptor 7a	0	1	1	no test	no test
Pdp	Pyruvate dehydrogenase phosphatase	-0.150878	0.0070164	0.012359	no	down
NELF-B	NELF-B	0.203534	0.0815588	0.119358	no	up
Akap200	A kinase anchor protein 200	0.540509	1.55374e-25	8.90971e-25	no	up
CG13386		0	1	1	no	no change
CG13385		-2.44456	0.0112472	0.0191773	no	down
emb	embargoed	0.929709	1.54282e-41	1.2397e-40	no	up
CG31898		-3.12263	0.0100201	0.0172433	no	down
Atg4a	Autophagy-related 4a	-0.111486	0.0103088	0.017684	no	down
ast	asteroid	0.585671	1.12156e-05	2.74232e-05	no	up
CG14340		-3.70759	0.0167272	0.0278288	no	down
CG14339		-1.70759	0.056304	0.0847261	no	down
TBC1D23	TBC1 domain family member 23	0.891701	5.72242e-76	7.18125e-75	no	up
l(2)10685	lethal (2) 10685	0.0921695	0.487986	0.595453	no	up
MFS3	Major Facilitator Superfamily Transporter 3	0.0706906	0.570555	0.681422	no	up
pre-lola-G	pre-lola-G	0.470981	0.0825214	0.120654	no	up
asRNA:CR46263	antisense RNA:CR46263	1.53781	0.0388749	0.0600017	no	up
asRNA:CR46262	antisense RNA:CR46262	-0.130987	0.661003	0.7722	no	down
asRNA:CR46261	antisense RNA:CR46261	0	1	1	no test	no test
lncRNA:CR46260	long non-coding RNA:CR46260	0	1	1	no test	no test
lncRNA:CR46259	long non-coding RNA:CR46259	0	1	1	no	no change
Lint-1	l(3)mbt interacting protein 1	0.198723	0.00108411	0.00214904	no	up
lncRNA:CR44765	long non-coding RNA:CR44765	0	1	1	no test	no test
CG32052		0.51016	0.00845135	0.0146652	no	up
CG16717		-0.0180801	0.864015	0.969801	no	down
alphaTub67C	alpha-Tubulin at 67C	1.75344	0.0159623	0.0266599	no	up
CG16719		-2.12263	0.00324083	0.00599817	no	down
Ubc4	Ubiquitin conjugating enzyme 4	0.177261	0.000737405	0.00148873	no	up
Pat1	Protein interacting with APP tail-1	0.566224	2.55249e-22	1.3522e-21	no	up
flz	filzig	-2.64619	5.85442e-05	0.000133548	yes	down
Epg5	ectopic P-granules autophagy protein 5	0.536672	1.47134e-28	9.07093e-28	no	up
CG14556		-3.70759	0.0167272	0.0278288	no	down
Or67b	Odorant receptor 67b	0	1	1	no	no change
CG3088		-10.1339	2.99973e-88	4.29516e-87	yes	down
CG6602		-1.19814	3.86993e-70	4.6145e-69	yes	down
CG6592		0	1	1	no	no change
tant	tantalus	-0.281621	0.149686	0.207999	no	down
Jon65Aii	Jonah 65Aii	-3.92999	1.3522e-07	3.90397e-07	yes	down
Jon65Aiii	Jonah 65Aiii	1.09023	0	0	yes	up
Jon65Aiv	Jonah 65Aiv	0.891627	0	0	no	up
ssp6	short spindle 6	0.0649958	0.843402	0.950139	no	up
CG6610		-0.474617	0.0310458	0.049198	no	down
CG14537		-4.82307	0.000159219	0.00034856	yes	down
Pbgd	Porphobilinogen deaminase	-0.351792	8.08919e-31	5.28474e-30	no	down
msd1	mitotic spindle density 1	0.317068	0.658023	0.769611	no	up
Myo61F	Myosin 61F	-0.586912	1.2725e-47	1.12846e-46	no	down
CG30380		-1.82307	3.21218e-05	7.53064e-05	yes	down
CG14764		-0.0300908	0.643806	0.755361	no	down
rnh1	ribonuclease H1	0.307124	0.0227754	0.0368067	no	up
CG8728		-0.298215	1.05466e-07	3.06248e-07	no	down
Or43b	Odorant receptor 43b	0	1	1	no	no change
Kdm4A	Lysine demethylase 4A	0.337952	0.0708041	0.104803	no	up
CG6472		-3.40803	1.46343e-24	8.17273e-24	yes	down
Cbp53E	Calbindin 53E	-0.34658	2.3119e-13	9.16837e-13	no	down
lncRNA:CR44376	long non-coding RNA:CR44376	0	1	1	no test	no test
asRNA:CR44375	antisense RNA:CR44375	-0.537669	0.623638	0.735242	no	down
lncRNA:CR44377	long non-coding RNA:CR44377	0	1	1	no	no change
CG6891		-0.46138	1.67352e-09	5.46789e-09	no	down
CG16853		-4.12263	0.00425139	0.0077657	no	down
S6KL	S6 Kinase Like	0.72057	4.48683e-17	2.03094e-16	no	up
Kpc1	Kip1 ubiquitination-promoting complex subunit 1	-0.55873	0.00644578	0.0114037	no	down
CG7101		-0.108132	0.596879	0.708248	no	down
CG4598		-0.54044	4.89609e-20	2.43048e-19	no	down
CG33640		0	1	1	no test	no test
Pif1A	PFTAIRE-interacting factor 1A	0.864207	0	0	no	up
tRNA:Gly-GCC-1-3	transfer RNA:Glycine-GCC 1-3	0	1	1	no test	no test
obe	obelus	0.0540242	0.541756	0.651325	no	up
CG31815		0	1	1	no	no change
CG4631		-2.70759	3.37842e-06	8.70057e-06	yes	down
CG5968		-4.58206	0.000580017	0.00118952	no	down
CG5953		1.79204	6.06838e-26	3.51697e-25	yes	up
dac	dachshund	-0.532022	0.0250613	0.0403163	no	down
CG15717		-0.24923	0.00709008	0.0124841	no	down
CG15602		0.590623	4.82202e-09	1.53258e-08	no	up
mon2	monensin sensitivity 2	0.513661	4.78343e-22	2.51705e-21	no	up
CG8668		0.299697	9.98666e-08	2.90345e-07	no	up
rept	reptin	0.106975	0.312761	0.402549	no	up
nebu	nebulosa	0.641934	5.3819e-61	5.72151e-60	no	up
CG10969		-3.58206	0.00137998	0.00269282	no	down
Hip1	Huntingtin interacting protein 1	0.951026	8.63019e-09	2.6962e-08	no	up
bol	boule	1.89659	1.71342e-178	4.55556e-177	yes	up
lncRNA:CR33987	long non-coding RNA:CR33987	0	1	1	no	no change
tio	tiptop	0.944716	7.1192e-14	2.88239e-13	no	up
CG42654		0	1	1	no	no change
Mcm10	Minichromosome maintenance 10	-1.44565	0.0121618	0.0206147	no	down
Sgf11	SAGA associated factor 11kDa	-0.0773665	0.54467	0.654272	no	down
mAcon1	Mitochondrial aconitase 1	-0.220476	0	0	no	down
CG9246		0.215607	0.0629611	0.0939724	no	up
Pld3	Phospholipase D family member 3	0.410691	2.91407e-09	9.37148e-09	no	up
Best4	Bestrophin 4	-5.02952	4.47844e-05	0.000103481	yes	down
Cpr73D	Cuticular protein 73D	-0.785093	6.19269e-14	2.51375e-13	no	down
Obp73a	Odorant-binding protein 73a	0	1	1	no test	no test
apolpp	apolipophorin	1.49372	0	0	yes	up
fuss	fussel	1.9151	0.00279814	0.00521644	no	up
asRNA:CR44031	antisense RNA:CR44031	0.759825	7.03223e-05	0.000159667	no	up
snoRNA:U29:54Ed	snoRNA:U29:54Ed	0	1	1	no test	no test
snoRNA:U76:54Eb	snoRNA:U76:54Eb	0	1	1	no test	no test
snoRNA:U29:54Ec	snoRNA:U29:54Ec	0	1	1	no test	no test
snoRNA:U29:54Eb	snoRNA:U29:54Eb	0	1	1	no test	no test
snoRNA:Me28S-A1666a		0	1	1	no test	no test
snoRNA:Me28S-A3407a		0	1	1	no test	no test
snoRNA:Me28S-G3081a		0	1	1	no test	no test
Uhg1	U snoRNA host gene 1	1.13371	0.00336571	0.00621545	no	up
HPS4	Hermansky-Pudlak Syndrome 4	0.882607	3.93926e-27	2.3466e-26	no	up
CG13609		0.0102631	0.982453	1	no	up
Acp95EF	Accessory gland protein 95EF	0	1	1	no	no change
Taf4	TBP-associated factor 4	0.885705	5.08808e-37	3.8108e-36	no	up
egl	egalitarian	0.549446	3.91769e-39	3.04235e-38	no	up
CG12111		-1.98266	0.251564	0.33317	no	down
CG43711		0	1	1	no test	no test
CG43709		0	1	1	no test	no test
CG43710		0	1	1	no test	no test
CG31792		-0.467767	0.0361957	0.056347	no	down
Poc1	Proteome of centrioles 1	-0.21489	0.27031	0.355561	no	down
CG14292		-1.30004	0	0	yes	down
Sgsh	N-sulfoglucosamine sulfohydrolase	-0.776635	6.55567e-07	1.79088e-06	no	down
ATPsynD	ATP synthase%2C subunit D	-0.391395	0	0	no	down
CG14294		0	1	1	no	no change
Smu1	Smu1 spliceosomal factor	0.125192	0.335397	0.428868	no	up
snRNP-U1-C	small ribonucleoprotein particle U1 subunit C	-0.330073	0.00420909	0.00769341	no	down
Mpc1	Mitochondrial pyruvate carrier	-0.410515	2.37192e-108	4.0297e-107	no	down
CG6040		-0.363639	3.89802e-10	1.32353e-09	no	down
IntS8	Integrator 8	0.275784	0.0052556	0.00942683	no	up
RalGPS	Ral GEF with PH domain and SH3 binding motif	1.56433	1.20259e-64	1.35069e-63	yes	up
CG15919		-0.122631	0.93223	1	no	down
Mnt	Mnt	1.8602	6.10031e-36	4.45317e-35	yes	up
Mhc	Myosin heavy chain	-0.949702	0	0	no	down
CG10737		0.458415	1.27036e-261	4.70734e-260	no	up
Yeti	Yeti	1.64648	1.12827e-150	2.59428e-149	yes	up
CG17959		0	1	1	no test	no test
DIP-theta	Dpr-interacting protein theta	0.00206456	0.990096	1	no	up
qless	qless	-0.114095	0.0748232	0.110313	no	down
CG1750		-1.04402	1.06629e-06	2.86523e-06	yes	down
pHCl-2	pH-sensitive chloride channel 2	-0.427573	5.75352e-10	1.93262e-09	no	down
ppk24	pickpocket 24	0	1	1	no test	no test
CG11737		0.0243662	0.713865	0.824135	no	up
Spec2	Spec2	0.655506	6.67629e-06	1.66943e-05	no	up
tex	tex	0.232464	0.168564	0.231767	no	up
CG31548		0.0510501	0.275062	0.360167	no	up
CG31546		-2.7549	1.87498e-06	4.94322e-06	yes	down
CG11672		-0.175629	0.000189669	0.000410509	no	down
CG9630		0.0691296	0.616711	0.727865	no	up
CG3107		0.74516	3.45458e-31	2.27693e-30	no	up
CG30440		-0.00715397	0.982868	1	no	down
TpnC4	Troponin C isoform 4	-0.315246	1.56097e-67	1.81082e-66	no	down
hrm	hermes	0.498132	2.13382e-17	9.7619e-17	no	up
CG17508		0.435493	3.16398e-45	2.69253e-44	no	up
pins	partner of inscuteable	0.607697	3.50057e-09	1.12015e-08	no	up
Gr98d	Gustatory receptor 98d	0	1	1	no test	no test
Cyp6a18	Cytochrome P450 6a18	-0.0902097	0.434986	0.539263	no	down
CG13978		-1.67722	1.65659e-05	3.98564e-05	yes	down
CG5984		0.118377	0.622945	0.734608	no	up
TTLL6B	Tubulin tyrosine ligase-like 6B	-0.205455	0.258922	0.341824	no	down
Gr98c	Gustatory receptor 98c	0	1	1	no test	no test
Gr98b	Gustatory receptor 98b	0	1	1	no	no change
Gr98a	Gustatory receptor 98a	0.976904	0.0301162	0.0478269	no	up
TpnC25D	Troponin C at 25D	-1.52441	1.14374e-220	3.5883e-219	yes	down
Cyp28d1	Cytochrome P450 28d1	0.785444	1.44255e-192	4.0489e-191	no	up
Cyp28d2	Cytochrome P450 28d2	1.63846	3.00642e-13	1.18627e-12	yes	up
Cyp4ac1	Cytochrome P450 4ac1	1.18059	1.066e-66	1.21762e-65	yes	up
tRNA:Asp-GTC-2-1	transfer RNA:Aspartic acid-GTC 2-1	0	1	1	no test	no test
Cyp4ac3	Cytochrome P450 4ac3	-0.897938	0.000476686	0.000985625	no	down
lawc	leg arista wing complex	0.213577	0.056416	0.0848042	no	up
CG46339		0.258031	2.56891e-14	1.05799e-13	no	up
east	enhanced adult sensory threshold	1.08946	2.71047e-47	2.3842e-46	yes	up
rux	roughex	-0.0937763	0.515506	0.623003	no	down
CG5828		-0.0128858	0.876537	0.980893	no	down
CG43120		1.56542	0.00203339	0.00388726	no	up
bib	big brain	0.992846	0.00380822	0.00699693	no	up
robo2	roundabout 2	1.01669	8.34563e-08	2.44143e-07	yes	up
CG5850		0.71397	1.0497e-41	8.44908e-41	no	up
B9d2	B9d2	-1.63359	0.000997408	0.00198497	no	down
tctn	tectonic	-1.63359	0.000997408	0.00198497	no	down
lncRNA:CR45922	long non-coding RNA:CR45922	0	1	1	no test	no test
lncRNA:CR45921	long non-coding RNA:CR45921	0	1	1	no	no change
mRpL18	mitochondrial ribosomal protein L18	0.239614	0.00542474	0.00971171	no	up
lncRNA:CR45918	long non-coding RNA:CR45918	3.66397	0.0143424	0.0240797	no	up
lncRNA:CR45919	long non-coding RNA:CR45919	0	1	1	no test	no test
CG42727		-8.12511	1.76935e-29	1.11666e-28	yes	down
CG42728		-1.70759	0.056304	0.0847261	no	down
CG42729		-0.122631	0.893039	0.997068	no	down
WDY	WD40 Y	0	1	1	no test	no test
lncRNA:CR44415	long non-coding RNA:CR44415	0	1	1	no test	no test
lncRNA:CR43486	long non-coding RNA:CR43486	0	1	1	no test	no test
CG42690		0	1	1	no	no change
ttm50	tiny tim 50	-0.105583	0.056768	0.0852697	no	down
asRNA:CR45929	antisense RNA:CR45929	0	1	1	no test	no test
asRNA:CR45928	antisense RNA:CR45928	-0.744239	0.158277	0.218709	no	down
asRNA:CR45927	antisense RNA:CR45927	0	1	1	no test	no test
asRNA:CR45926	antisense RNA:CR45926	-0.0530257	0.951872	1	no	down
lncRNA:CR44109	long non-coding RNA:CR44109	0	1	1	no	no change
Eaat1	Excitatory amino acid transporter 1	0.666465	1.23893e-179	3.30646e-178	no	up
CG42340		0.786968	1.83897e-20	9.22624e-20	no	up
CG32204		1.75184	0.000362377	0.000758043	yes	up
Dlip2	Dorsal interacting protein 2	0.459863	0.000495267	0.00102255	no	up
eIF3f1	eukaryotic translation initiation factor 3 subunit f1	0.0386475	0.126245	0.177824	no	up
CG32945		-3.92999	0.0083936	0.0146533	no	down
PIG-A	Phosphatidylinositol glycan anchor biosynthesis class A	-0.197593	0.39529	0.494349	no	down
sub	subito	-3.70759	1.70734e-06	4.52151e-06	yes	down
asRNA:CR44416	antisense RNA:CR44416	0	1	1	no test	no test
CG4975		1.06179	2.12719e-06	5.57794e-06	yes	up
CG6424		0.889056	2.16785e-302	9.13605e-301	no	up
CG30109		-0.18842	0.306356	0.395929	no	down
glo	glorund	0.175871	0.00116231	0.00228417	no	up
RhoGAP68F	Rho GTPase activating protein at 68F	0.648239	1.40134e-46	1.21898e-45	no	up
CG1927		0.326143	1.45931e-13	5.83807e-13	no	up
CG11815		-5.51495	1.12767e-06	3.02727e-06	yes	down
temp	tempura	0.423575	3.29903e-06	8.50387e-06	no	up
CG2924		0.654651	2.1664e-12	8.2042e-12	no	up
SkpA	SKP1-related A	0.243123	5.4757e-11	1.93604e-10	no	up
CG16721		-0.105999	0.000652254	0.00132554	no	down
Try29F	Trypsin 29F	-0.0585009	0.89178	0.995977	no	down
lncRNA:CR44269	long non-coding RNA:CR44269	-3.12263	0.0100201	0.0172433	no	down
Usp1	Ubiquitin specific protease 1	0.636123	6.35577e-17	2.86314e-16	no	up
CG15734		-1.70759	0.270473	0.355742	no	down
CG15283		-3.92999	0.0083936	0.0146533	no	down
CG10864		0.877369	0.0221359	0.035847	no	up
SNF4Agamma	SNF4/AMP-activated protein kinase gamma subunit	1.06715	0	0	yes	up
Vha100-2	Vacuolar H[+] ATPase 100kD subunit 2	0.597432	1.84523e-197	5.2949e-196	no	up
Kaz1-ORFB	Kaz1-ORFB	0.262797	0.00120211	0.00235878	no	up
MRG15	MORF-related gene 15	0.11784	0.137497	0.192635	no	up
CG7974		0.0784163	0.680451	0.789888	no	up
Nlg3	Neuroligin 3	2.95983	1.81004e-24	1.00726e-23	yes	up
gcm	glial cells missing	0	1	1	no test	no test
Snmp1	Sensory neuron membrane protein 1	-0.811272	8.20643e-13	3.17856e-12	no	down
Mtpalpha	Mitochondrial trifunctional protein alpha subunit	0.241503	9.03326e-19	4.33045e-18	no	up
CtsB	Cathepsin B	0.0409034	0.0553213	0.0833183	no	up
CG32625		0.614334	0.553291	0.663329	no	up
lncRNA:CR43715	long non-coding RNA:CR43715	0	1	1	no test	no test
CG32276		-0.0553537	0.177694	0.243373	no	down
CG33160		0	1	1	no	no change
CG32277		0	1	1	no	no change
CG6664		-0.927429	4.13054e-117	7.51481e-116	no	down
rempA	reduced mechanoreceptor potential A	0.132577	0.56483	0.675213	no	up
a10	antennal protein 10	-8.35145	1.90922e-33	1.32584e-32	yes	down
CG13689		-0.173257	0.521288	0.629344	no	down
Pph13	PvuII-PstI homology 13	-5.82307	5.89979e-08	1.74509e-07	yes	down
uncNacbeta	uncharacterized nascent polypeptide-associated complex beta subunit	-0.397404	6.70112e-11	2.3575e-10	no	down
Cpr65Ea	Cuticular protein 65Ea	-4.70759	0.000302914	0.000640872	yes	down
Cpr65Eb	Cuticular protein 65Eb	0	1	1	no	no change
msl-3	male-specific lethal 3	-0.1512	0.163334	0.225146	no	down
Acbp4	Acyl-CoA binding protein 4	0	1	1	no test	no test
Fbp1	Fat body protein 1	-4.91271	1.06689e-61	1.14368e-60	yes	down
Gr21a	Gustatory receptor 21a	0	1	1	no test	no test
CG13482		0.679923	1.35077e-05	3.27553e-05	no	up
CG3651		0.497342	1.40024e-09	4.59094e-09	no	up
CG34377		0	1	1	no test	no test
slou	slouch	0.701797	0.00595365	0.0106061	no	up
Eip93F	Ecdysone-induced protein 93F	1.46941	9.9538e-34	6.95337e-33	yes	up
Hmx	H6-like-homeobox	-1.8007	0.00827318	0.0144609	no	down
CDK2AP1	CDK2-associated protein 1	0.189196	0.0693364	0.102792	no	up
sba	six-banded	0.526761	1.63507e-10	5.65228e-10	no	up
SKIP	Shal K[+] channel interacting protein	1.6477	1.9839e-15	8.4644e-15	yes	up
Spps	Sp1-like factor for pairing sensitive-silencing	0.549794	2.70183e-05	6.3808e-05	no	up
Tnks	tankyrase	0.127464	0.0477426	0.0726639	no	up
CG45154		0	1	1	no	no change
CR45499		0	1	1	no test	no test
CG45486		0	1	1	no	no change
CG45487		0	1	1	no test	no test
CG45488		-2.05552	0.0194673	0.0317807	no	down
CG45489		0	1	1	no test	no test
CG45490		-3.44456	0.0336821	0.0530246	no	down
CG45491		-4.29256	0.00217182	0.00413565	no	down
ctrip	circadian trip	0.661663	8.89943e-62	9.54728e-61	no	up
lncRNA:CR45516	long non-coding RNA:CR45516	0	1	1	no test	no test
CG30414		-0.395161	7.36749e-07	2.00413e-06	no	down
disco-r	disco-related	1.16535	4.9325e-16	2.15595e-15	yes	up
Or85e	Odorant receptor 85e	0	1	1	no	no change
asRNA:CR45952	antisense RNA:CR45952	4.3368	0.00112749	0.00222068	no	up
Tmc	Transmembrane channel-like	0.560895	0.0753002	0.110842	no	up
CG11560		0.238468	0.193722	0.262851	no	up
Orct2	Organic cation transporter 2	0.781111	2.15054e-08	6.54905e-08	no	up
SP1029	SP1029	0.179119	0.0263423	0.0422231	no	up
wls	wntless	0.453113	1.3601e-05	3.29647e-05	no	up
Alg10	ALG10 alpha-1%2C2-glucosyltransferase	0.173302	0.180645	0.246983	no	up
CG44085		1.63744	0	0	yes	up
asRNA:CR44083	antisense RNA:CR44083	0.293071	0.341266	0.435978	no	up
stg	string	-0.200634	0.672241	0.783061	no	down
Osi4	Osiris 4	0	1	1	no	no change
CG42680		0	1	1	no test	no test
Mul1	Mitochondrial E3 ubiquitin protein ligase 1	-0.282244	0.000600657	0.00122421	no	down
FoxL1	Forkhead box L1	0	1	1	no test	no test
Gr64b	Gustatory receptor 64b	0.511697	0.481389	0.588674	no	up
Gr64a	Gustatory receptor 64a	-0.274634	0.6783	0.788557	no	down
Gr64c	Gustatory receptor 64c	-0.782539	0.150122	0.208502	no	down
CG12099		0.187265	2.11667e-12	8.02231e-12	no	up
CG7879		0.648105	4.14985e-08	1.24021e-07	no	up
CG12105		-1.00942	1.75074e-278	6.79037e-277	yes	down
CG12104		-0.165276	0.157326	0.21765	no	down
CG13928		0.425845	9.59051e-07	2.58444e-06	no	up
CG13926		0.236832	0.156883	0.217145	no	up
GC	gamma-glutamyl carboxylase	0.53522	1.22658e-06	3.27288e-06	no	up
CG13694		0	1	1	no	no change
lncRNA:CR44183	long non-coding RNA:CR44183	0	1	1	no test	no test
phr6-4	(6-4)-photolyase	0.462331	0.615823	0.727243	no	up
lncRNA:CR44186	long non-coding RNA:CR44186	0	1	1	no test	no test
lncRNA:CR44023	long non-coding RNA:CR44023	0	1	1	no	no change
CR44028		0	1	1	no test	no test
CG7252		-2.12263	0.141032	0.197196	no	down
CG17826		0	1	1	no test	no test
rl	rolled	1.02891	6.11677e-57	6.18157e-56	yes	up
CG12567		0.2631	0.0030936	0.00573771	no	up
Ufm1	Ubiquitin-fold modifier 1	-0.276311	0.0254158	0.0408633	no	down
pre-mod(mdg4)-H		6.0977	5.20647e-10	1.75346e-09	yes	up
pre-mod(mdg4)-G		0.783693	7.04267e-12	2.60079e-11	no	up
pre-mod(mdg4)-P		-1.57456	0.0022576	0.00426165	no	down
pre-mod(mdg4)-I		0.00897421	0.974067	1	no	up
pre-mod(mdg4)-J		0	1	1	no test	no test
pre-mod(mdg4)-L		0.289322	0.400546	0.500124	no	up
pre-mod(mdg4)-K		0.11168	0.76253	0.871622	no	up
pre-mod(mdg4)-B		0.794802	0.0241328	0.0388757	no	up
pre-mod(mdg4)-N		-0.10882	0.776881	0.886304	no	down
pre-mod(mdg4)-O		-0.166166	0.509255	0.618785	no	down
Ntan1	N-terminal amidohydrolase 1	0.386056	2.31026e-09	7.4825e-09	no	up
tRNA:Gly-GCC-1-9	transfer RNA:Glycine-GCC 1-9	0	1	1	no test	no test
Gint3	GDI interacting protein 3	0.267565	4.38169e-05	0.000101278	no	up
edl	ETS-domain lacking	0.342492	0.0808034	0.118326	no	up
CG5391		-2.60806	4.93511e-10	1.66445e-09	yes	down
CG5388		-4.58206	0.000580017	0.00118952	no	down
CG5386		0	1	1	no test	no test
sunn	sisters unbound	0	1	1	no	no change
Cog6	Component of oligomeric golgi complex 6	-0.0211499	0.814523	0.922464	no	down
Tsen15	tRNA splicing endonuclease subunit 15	4.24054	0.00173823	0.00335343	no	up
CG7530		0.0837482	0.00683511	0.0120562	no	up
lncRNA:CR43888	long non-coding RNA:CR43888	0	1	1	no	no change
lncRNA:CR45020	long non-coding RNA:CR45020	0	1	1	no test	no test
Ugt35B1	UDP-glycosyltransferase family 35 member B1	-0.0956211	0.00541007	0.00968666	no	down
lncRNA:CR45188	long non-coding RNA:CR45188	0	1	1	no test	no test
lncRNA:CR45196	long non-coding RNA:CR45196	0	1	1	no test	no test
Ugt35E2	UDP-glycosyltransferase family 35 member E2	-0.312615	0.208271	0.280704	no	down
asRNA:CR45192	antisense RNA:CR45192	-1.96184	3.24098e-11	1.16044e-10	yes	down
asRNA:CR45195	antisense RNA:CR45195	1.93275	4.98375e-07	1.37396e-06	yes	up
lncRNA:CR45187	long non-coding RNA:CR45187	-0.537669	0.623638	0.735242	no	down
lncRNA:cherub	cherub	0	1	1	no test	no test
Ugt302K1	UDP-glycosyltransferase family 302 member K1	-1.31528	0.0030055	0.0055809	no	down
Pgd	Phosphogluconate dehydrogenase	-0.100184	6.87103e-05	0.000156107	no	down
foi	fear-of-intimacy	0.04484	0.401621	0.501379	no	up
CG17764		-1.70759	0.056304	0.0847261	no	down
EMC6	ER membrane protein complex subunit 6	-0.49315	0.000522299	0.00107647	no	down
Smg6	Smg6	1.01039	1.35657e-159	3.29073e-158	yes	up
CG31111		-0.0260636	0.911792	1	no	down
sl	small wing	0.881956	1.12421e-10	3.91891e-10	no	up
CG8046		0.983163	7.48472e-05	0.000169586	no	up
shrb	shrub	0.710405	4.8702e-63	5.32178e-62	no	up
alc	alicorn	-0.0525702	0.11964	0.169229	no	down
CG18659		0.30077	1.19471e-08	3.69889e-08	no	up
CG3323		-1.83312	6.07708e-05	0.000138381	yes	down
CG5062		-4.70759	0.000302914	0.000640872	yes	down
PGS1	Phosphatidylglycerophosphate synthase 1	0.0346086	0.698017	0.807556	no	up
CG7714		0	1	1	no	no change
Muc91C	Mucin 91C	0.877369	0.608918	0.7212	no	up
Mekk1	Mekk1	0.518251	1.27449e-18	6.08497e-18	no	up
CG7715		-2.29256	0.0205856	0.0334902	no	down
dind	diamond	0.04779	0.539568	0.649192	no	up
Dpm3	Dolichyl-phosphate mannosyltransferase subunit 3	-0.464551	0.0249994	0.0402213	no	down
Art6	Arginine methyltransferase 6	-4.02952	0.000100863	0.000224958	yes	down
capt	capulet	0.438765	3.07176e-50	2.80693e-49	no	up
Art9	Arginine methyltransferase 9	0	1	1	no	no change
CG31524		0	1	1	no test	no test
PH4alphaNE2	prolyl-4-hydroxylase-alpha NE2	0	1	1	no test	no test
PH4alphaSG1	prolyl-4-hydroxylase-alpha SG1	0.292406	0.789575	0.899331	no	up
Rpt6R	Regulatory particle triple-A ATPase 6-related	-4.47397	6.97164e-25	3.93703e-24	yes	down
jdp	jdp	0.234161	0.000419554	0.000872095	no	up
PH4alphaNE1	prolyl-4-hydroxylase-alpha NE1	-0.6632	0.093912	0.135985	no	down
PH4alphaMP	prolyl-4-hydroxylase-alpha MP	-1.74002	6.86482e-14	2.78259e-13	yes	down
TotZ	Turandot Z	0	1	1	no test	no test
tRNA:Thr-CGT-1-1	transfer RNA:Threonine-CGT 1-1	0	1	1	no test	no test
tRNA:Thr-CGT-1-2	transfer RNA:Threonine-CGT 1-2	0	1	1	no test	no test
tRNA:Thr-CGT-1-3	transfer RNA:Threonine-CGT 1-3	0	1	1	no test	no test
RpS30	Ribosomal protein S30	-0.348661	2.88405e-108	4.89388e-107	no	down
TotA	Turandot A	2.70322	0	0	yes	up
TotC	Turandot C	3.24164	9.07868e-168	2.29289e-166	yes	up
TotB	Turandot B	0	1	1	no test	no test
Kots	Kotsubu	0.947758	0.0768727	0.112945	no	up
Ufc1	Ubiquitin-fold modifier conjugating enzyme 1	-0.341166	0.000324955	0.000682391	no	down
Pex11ab	Peroxin 11a/b	-0.388566	0.000422188	0.000877439	no	down
casp	caspar	-0.100362	0.138311	0.19368	no	down
EMC7	ER membrane protein complex subunit 7	0.306811	1.82089e-11	6.60348e-11	no	up
Prosbeta1	Proteasome beta1 subunit	0.763347	3.20932e-101	5.10238e-100	no	up
CG8388		-0.0698438	0.660986	0.772245	no	down
alphaTub85E	alpha-Tubulin at 85E	-2.63239	4.2078e-200	1.21983e-198	yes	down
dmt	dalmatian	0.594815	1.49278e-07	4.29316e-07	no	up
CG32939		6.91275	8.11134e-139	1.73772e-137	yes	up
CG18542		-2.39034	4.09198e-93	6.06834e-92	yes	down
nmdyn-D7	nmdyn-D7	0.60435	0.0104706	0.0179399	no	up
p23	p23	0.074727	0.138283	0.193659	no	up
Nepl12	Neprilysin-like 12	0.674116	2.1386e-06	5.60683e-06	no	up
Dh44	Diuretic hormone 44	0.66164	0.00631107	0.0111808	no	up
lncRNA:CR44444	long non-coding RNA:CR44444	0	1	1	no test	no test
fig	fos intronic gene	-3.82307	0.000371379	0.000775955	yes	down
ATPsyngamma	ATP synthase%2C gamma subunit	-1.11858	0	0	yes	down
Etfb	Electron transfer flavoprotein beta subunit	-0.0187313	0.365154	0.460948	no	down
Rnb	R and B	-0.108647	0.348631	0.443541	no	down
ncd	non-claret disjunctional	0.108156	0.468355	0.575177	no	up
Vps16B	Vacuolar protein sorting 16B	0.416161	0.000356229	0.000745846	no	up
CG7829		-7.42641	6.89784e-20	3.41099e-19	yes	down
a6	a6	0.439766	0.000689253	0.00139831	no	up
lncRNA:TS18	long noncoding RNA: testis-specific 18	0	1	1	no test	no test
Zip42C.1	Zinc/iron regulated transporter-related protein 42C.1	-0.707594	0.587105	0.699355	no	down
Cyp6a2	Cytochrome P450 6a2	0.188869	0.0632783	0.0943959	no	up
CG3420		-0.337482	0.000497357	0.00102671	no	down
CG9436		-0.00340097	0.93446	1	no	down
CG11449		0	1	1	no test	no test
CG32450		-6.40803	4.02974e-11	1.43558e-10	yes	down
IleRS	Isoleucyl-tRNA synthetase	-2.99175	0	0	yes	down
CG11425		-1.12263	7.71609e-07	2.09613e-06	yes	down
CG11426		-0.42274	1.24499e-06	3.32075e-06	no	down
CG11437		-1.83158	3.07736e-18	1.45208e-17	yes	down
CG11438		-1.32214	4.33778e-18	2.0339e-17	yes	down
laza	lazaro	-0.542227	4.807e-10	1.62241e-09	no	down
CG30391		0.462331	0.722731	0.832532	no	up
CG30393		-5.76649	1.05643e-07	3.06697e-07	yes	down
ASPP	Ankyrin-repeat%2C SH3-domain%2C and Proline-rich-region containing Protein	0.492083	1.65366e-11	6.00936e-11	no	up
Ugt49B1	UDP-glycosyltransferase family 49 member B1	-0.721681	6.65796e-157	1.58779e-155	no	down
Ugt49C1	UDP-glycosyltransferase family 49 member C1	-0.652749	6.81429e-26	3.94441e-25	no	down
CG4286		-5.70759	1.89854e-07	5.42145e-07	yes	down
tRNA:Trp-CCA-2-6	transfer RNA:Tryptophan-CCA 2-6	0	1	1	no test	no test
LSm1	Like Sm 1	-0.0230955	0.871851	0.976889	no	down
Obp28a	Odorant-binding protein 28a	-5.52635	4.96502e-33	3.40935e-32	yes	down
CG6441		-1.91113	2.26213e-05	5.38835e-05	yes	down
lncRNA:CR44827	long non-coding RNA:CR44827	0	1	1	no test	no test
CG43777		-4.05809	0.00538876	0.00965095	no	down
CG13793		-2.42966	1.97661e-21	1.02595e-20	yes	down
CG33296		0.231006	0.0123089	0.0208391	no	up
UQCR-Q	Ubiquinol-cytochrome c reductase ubiquinone-binding protein	-0.409025	0	0	no	down
CG8026		-0.0944515	0.118593	0.16817	no	down
eIF4E6	eukaryotic translation initiation factor 4E6	2.41342	4.01535e-05	9.31461e-05	yes	up
CG33144		0.262078	6.71286e-10	2.24632e-09	no	up
lncRNA:CR44520	long non-coding RNA:CR44520	0	1	1	no test	no test
mRpL21	mitochondrial ribosomal protein L21	0.220745	0.0834819	0.121932	no	up
Cds	CDP-diacylglycerol synthase	0.196867	0.000120631	0.000266897	no	up
Rpt4R	Regulatory particle triple-A ATPase 4-related	-2.27238	9.87037e-11	3.4484e-10	yes	down
CG6409		-0.554514	2.66091e-191	7.38051e-190	no	down
CG5687		0.166295	0.00251149	0.00471756	no	up
ValRS-m	Valyl-tRNA synthetase%2C mitochondrial	0.158046	0.320644	0.411607	no	up
Hsp27	Heat shock protein 27	0.933222	1.24856e-11	4.5607e-11	no	up
Sfp77F	Seminal fluid protein 77F	0	1	1	no test	no test
DEF8	differentially expressed in FDCP 8 homolog	-0.460441	2.20533e-06	5.76999e-06	no	down
CG7564		0.520314	3.68667e-18	1.73379e-17	no	up
asRNA:CR45152	antisense RNA:CR45152	0	1	1	no	no change
CG6324		-1.70759	0.119132	0.168849	no	down
lncRNA:CR44893	long non-coding RNA:CR44893	0	1	1	no test	no test
asRNA:CR44998	antisense RNA:CR44998	0.190511	0.412032	0.512562	no	up
dpr6	defective proboscis extension response 6	2.07377	2.54858e-07	7.19329e-07	yes	up
e(y)2b	enhancer of yellow 2b	-1.02952	0.0947513	0.137116	no	down
snoRNA:Psi28S-2876	snoRNA:Psi28S-2876	0	1	1	no test	no test
CG33644		0	1	1	no test	no test
CG15422		-0.0928838	0.582749	0.694693	no	down
PolG2	DNA polymerase gamma subunit 2	-0.706975	3.9963e-14	1.63441e-13	no	down
GatC	Glutamyl-tRNA amidotransferase%2C subunit C	-0.706975	3.9963e-14	1.63441e-13	no	down
slp2	sloppy paired 2	0.162771	0.63522	0.74659	no	up
CG33647		0	1	1	no test	no test
snoRNA:Psi28S-1837a	snoRNA:Psi28S-1837a	0	1	1	no test	no test
CG31773		-2.92999	5.17255e-05	0.0001188	yes	down
CG32075		0.0997612	0.577579	0.689111	no	up
CG43167		0	1	1	no	no change
Src64B	Src oncogene at 64B	1.20277	1.3757e-11	5.01476e-11	yes	up
CG5946		0.567863	1.64016e-99	2.56716e-98	no	up
CG6005		0.201258	0.205657	0.277658	no	up
Syt7	Synaptotagmin 7	1.67323	2.03068e-21	1.05363e-20	yes	up
CG4557		0.446992	1.69582e-12	6.46022e-12	no	up
ND-ASHI	NADH dehydrogenase (ubiquinone) ASHI subunit	-0.0848403	1.07888e-05	2.64209e-05	no	down
CG3198		2.12425	1.26732e-188	3.48093e-187	yes	up
CG3224		0.580055	2.56986e-07	7.25192e-07	no	up
CG3226		0.600152	4.62264e-15	1.95046e-14	no	up
nAChRalpha4	nicotinic Acetylcholine Receptor alpha4	1.06324	2.31397e-12	8.74663e-12	yes	up
CG32591		-2.52473	6.8188e-07	1.86097e-06	yes	down
CG14406		-2.18405	8.96119e-75	1.11368e-73	yes	down
CG12398		-2.92999	0.000950018	0.00189681	no	down
Eo	Ecdysone oxidase	-0.900239	0.181421	0.247924	no	down
CG9503		-0.444559	0.644804	0.75628	no	down
CG6511		0.791968	7.3008e-11	2.56591e-10	no	up
Tet	Ten-Eleven Translocation (TET) family protein	1.7881	1.47721e-50	1.35865e-49	yes	up
Ptp4E	Protein tyrosine phosphatase 4E	0.574775	1.14637e-18	5.47881e-18	no	up
CG41378		-0.48951	2.92762e-07	8.22859e-07	no	down
CG40160		-1.07201	1.68338e-62	1.82535e-61	yes	down
CG42597		-4.44456	0.00111825	0.00221423	no	down
lncRNA:CR42651	long non-coding RNA::CR42651	-1.12263	0.354551	0.449978	no	down
Hph	HIF prolyl hydroxylase	-0.0652955	0.23379	0.311647	no	down
e(y)3	enhancer of yellow 3	0.405574	4.23095e-13	1.66062e-12	no	up
CG11409		-0.51691	0.00132209	0.00258379	no	down
CG14785		-0.26113	0.0428205	0.0656466	no	down
Lrpprc2	Leucine-rich pentatricopeptide repeat containing 2	0.283333	1.01278e-06	2.72664e-06	no	up
CG3719		0.991754	8.79012e-287	3.52554e-285	no	up
CG12773		0.216014	0.000392755	0.000818438	no	up
png	pan gu	-1.8596	0.0328383	0.0518348	no	down
MTPAP	mitochondrial poly(A) polymerase	-0.256232	0.0172619	0.0284401	no	down
CkIIalpha	casein kinase IIalpha	1.01935	3.82904e-49	3.46084e-48	yes	up
CG14689		-4.44456	4.04898e-06	1.03221e-05	yes	down
tomboy20	tomboy20	-4.76649	1.72984e-07	4.95877e-07	yes	down
RpS5a	Ribosomal protein S5a	-0.186642	4.38886e-37	3.2976e-36	no	down
CG17712		-0.186982	0.117533	0.166801	no	down
fd96Ca	forkhead domain 96Ca	-1.23811	0.0711972	0.10533	no	down
TfIIFbeta	Transcription factor TFIIFbeta	0.168095	0.203712	0.275137	no	up
CG4982		0	1	1	no test	no test
CG13065		-10.2596	2.39172e-94	3.58074e-93	yes	down
CG13069		-2.12263	0.0107874	0.0184468	no	down
l(3)72Dr	lethal (3) 72Dr	-3.83981	1.51215e-241	5.13185e-240	yes	down
CG13067		-2.57511	0	0	yes	down
CG13068		-3.0134	2.98675e-17	1.35891e-16	yes	down
CG31064		0.213312	0.000999095	0.00198749	no	up
grau	grauzone	0.465334	1.64057e-10	5.66992e-10	no	up
CG30291		0.349213	3.79538e-07	1.05687e-06	no	up
Treh	Trehalase	-0.0110384	0.567787	0.678404	no	down
CG10527		-0.053759	0.0218039	0.035354	no	down
Cht9	Chitinase 9	0.637135	3.0974e-25	1.76826e-24	no	up
Cht4	Chitinase 4	1.0212	5.96209e-27	3.54113e-26	yes	up
Cht12	Chitinase 12	-1.98513	8.26557e-06	2.04653e-05	yes	down
CG15653		-0.637204	0.00272218	0.00508223	no	down
shg	shotgun	0.41946	3.85375e-08	1.1549e-07	no	up
Sou	Souji	-0.125391	0.00492832	0.00889063	no	down
Pur-alpha	Purine-rich binding protein-alpha	1.24934	1.06069e-66	1.21254e-65	yes	up
Prosalpha7	Proteasome alpha7 subunit	0.746198	1.09576e-93	1.63357e-92	no	up
Tbh	Tyramine beta hydroxylase	0.911089	7.9668e-11	2.79372e-10	no	up
CG13193		0	1	1	no test	no test
otk	off-track	0.797198	8.02041e-05	0.000181114	no	up
otk2	off-track2	-0.437142	0.0455918	0.0696908	no	down
CG30039		-5.98061	1.049e-08	3.26565e-08	yes	down
CG8888		-0.583049	1.40457e-15	6.02726e-15	no	down
jeb	jelly belly	2.02547	1.85381e-18	8.79733e-18	yes	up
SkpB	SKP1-related B	-2.04577	2.21015e-285	8.8144e-284	yes	down
da	daughterless	0.305628	1.32478e-05	3.21362e-05	no	up
tRNA:Glu-CTC-1-1	transfer RNA:Glutamic acid-CTC 1-1	0	1	1	no test	no test
CG9650		0.25588	0.671805	0.782812	no	up
ksr	kinase suppressor of ras	0.291712	0.000377436	0.000787562	no	up
CG9706		0.179308	0.0343641	0.0537148	no	up
CG12241		0.0298993	0.724776	0.833528	no	up
CG14125		1.42942	0	0	yes	up
kri	krishah	0.218524	0.004	0.00732832	no	up
sei	seizure	0.485713	0.000499701	0.00103125	no	up
IntS1	Integrator 1	0.324125	8.62723e-07	2.33421e-06	no	up
MAN1	MAN1	0.516728	8.84313e-14	3.56096e-13	no	up
CG3163		0.169226	0.192423	0.261592	no	up
EbpIII	Ejaculatory bulb protein III	-0.662875	0	0	no	down
Ak2	Adenylate kinase 2	-0.539214	1.52932e-29	9.68637e-29	no	down
Xxylt	Xyloside xylosyltransferase	0.0732516	0.357951	0.452706	no	up
Rsph4a	Radial spoke head protein 4a	-1.7856	5.20893e-05	0.000119538	yes	down
Pask	PAS kinase	0.0357982	0.848571	0.954896	no	up
asRNA:CR44873	antisense RNA:CR44873	0.462331	0.722731	0.832532	no	up
Cad88C	Cadherin 88C	-0.707594	0.442506	0.547337	no	down
Ide	Insulin degrading metalloproteinase	0.838757	4.5551e-104	7.41741e-103	no	up
Srp14	Signal recognition particle 14	-0.187482	0.0828538	0.121065	no	down
Ugalt	UDP-galactose transporter	0.105091	0.292255	0.380352	no	up
CG5535		-0.251365	0.122676	0.173246	no	down
Syb	Synaptobrevin	-0.0624346	0.172115	0.236098	no	down
CG12379		-0.658887	0.00467166	0.00844921	no	down
CG2680		-0.748394	2.44226e-26	1.43248e-25	no	down
JTBR	JTBR	-0.131322	0.240669	0.320151	no	down
Sry-beta	Serendipity beta	-0.0432252	0.746632	0.855806	no	down
Patj	Patj	-0.240125	0.00055729	0.00114558	no	down
Nepl20	Neprilysin-like 20	-0.06791	0.887877	0.992168	no	down
GV1	GV1	-1.40044	1.02904e-84	1.42851e-83	yes	down
Nplp2	Neuropeptide-like precursor 2	0.465548	0	0	no	up
lncRNA:CR43941	long non-coding RNA:CR43941	-0.707594	0.587105	0.699355	no	down
caps	capricious	0.888009	2.11794e-45	1.8078e-44	no	up
lncRNA:CR43942	long non-coding RNA:CR43942	0	1	1	no	no change
CG13685		1.2466	3.32307e-06	8.56272e-06	yes	up
CG43732		1.43368	0.00224197	0.00423496	no	up
5.8SrRNA-Psi:CR45849	5.8S ribosomal RNA pseudogene:CR45849	0	1	1	no test	no test
corn	cornetto	0.0858117	0.391384	0.490028	no	up
CG7460		-1.35659	3.88141e-12	1.45314e-11	yes	down
SecCl	Secretory chloride channel	0.393971	5.2658e-12	1.95741e-11	no	up
CG32195		-0.24431	0.00622178	0.0110323	no	down
snoRNA:Psi28S-2996	snoRNA:Psi28S-2996	0	1	1	no test	no test
CG1998		0.246719	0.000259623	0.00055368	no	up
CG12725		0	1	1	no	no change
Ype	Yippee	-0.440574	3.85028e-08	1.1541e-07	no	down
Arf4	ADP ribosylation factor 4	0.615436	5.55186e-32	3.72711e-31	no	up
CG13698		-0.0825537	0.442471	0.547389	no	down
CG14483		0.381744	3.17183e-23	1.72098e-22	no	up
RhoGAP54D	Rho GTPase activating protein at 54D	-0.42851	0.123728	0.174575	no	down
CG3500		1.304	5.08656e-62	5.47765e-61	yes	up
CG11825		-1.14729	0.000296648	0.000628368	yes	down
UQCR-6.4	Ubiquinol-cytochrome c reductase 6.4 kDa subunit	-0.480599	1.59822e-58	1.6506e-57	no	down
Csas	CMP-sialic acid synthase	-0.0880325	0.533095	0.642335	no	down
CG11670		-1.12263	0.190441	0.259196	no	down
CG31223		0.163673	0.349597	0.44465	no	up
GluRIIE	Glutamate receptor IIE	0.635168	0.00843987	0.0146471	no	up
VhaAC45RP	VhaAC45-related protein	-0.267402	1.05193e-05	2.58236e-05	no	down
AP-1-2beta	Adaptor Protein complex 1/2%2C beta subunit	0.502693	1.36859e-42	1.113e-41	no	up
CG12531		1.66586	1.61343e-31	1.06991e-30	yes	up
lncRNA:CR44256	long non-coding RNA:CR44256	0	1	1	no test	no test
CG7720		1.23683	4.80697e-280	1.87472e-278	yes	up
Gbp3	Growth-blocking peptide 3	0.310504	7.27796e-07	1.98054e-06	no	up
Mst57Dc	Male-specific transcript 57Dc	0	1	1	no test	no test
CG34124		-3.23644	2.41825e-06	6.29557e-06	yes	down
CG34125		0.0706367	0.388777	0.486936	no	up
CG10949		-0.0178734	0.89026	0.994359	no	down
CG31683		0.623022	0.298605	0.387188	no	up
CG18858		0.880548	1.18114e-104	1.93674e-103	no	up
CG2493		0.806833	7.94691e-55	7.81843e-54	no	up
Cdc23	Cell division cycle 23	0.51723	0.000433965	0.000901121	no	up
NK7.1	NK7.1	0.248463	0.11155	0.158884	no	up
HEATR2	HEAT repeat containing 2	0.0182313	0.954379	1	no	up
soti	scotti	-2.76649	1.78848e-05	4.29272e-05	yes	down
su(Hw)	suppressor of Hairy wing	-0.0177621	0.84217	0.948827	no	down
trx	trithorax	1.33564	4.71515e-65	5.31697e-64	yes	up
CG10947		-0.546344	7.03708e-47	6.14406e-46	no	down
Eig71Ei	Eig71Ei	0	1	1	no test	no test
Slc45-1	Solute carrier family 45 member 1	-1.42258	1.19941e-98	1.8649e-97	yes	down
Sprn	Spermitin	-5.44456	2.05898e-06	5.41519e-06	yes	down
Klp68D	Kinesin-like protein at 68D	0.103452	0.155468	0.215333	no	up
Nipsnap	Nipsnap	0.216623	7.2004e-08	2.11429e-07	no	up
CG8915		0.300399	0.0655249	0.0975001	no	up
GPHR	Golgi pH Regulator	0.22863	0.105114	0.150721	no	up
Cyp317a1	Cytochrome P450 317a1	-0.073802	0.582272	0.6943	no	down
CG12853		-6.07683	3.37087e-09	1.08036e-08	yes	down
mRpL41	mitochondrial ribosomal protein L41	0.293169	0.000779171	0.00157035	no	up
[truncated: 15,634 more rows]
