# Supplementary material for: IRE1/Xbp1 promotes the clearance of poly(GR) dipeptide repeats in amyotrophic lateral sclerosis
Source: J Biol Chem. 2025 Sep 24;301(11):110764. doi: 10.1016/j.jbc.2025.110764 (PMC12590283; doi:10.1016/j.jbc.2025.110764)
Supplement: Supplemental Table 2 [file mmc4.xlsx]

## Sheet: xbp_vs_MHC.degseq.annot
gene_id	gene_name	description	log2fc	pvalue	padjust	significant	regulate
FBgn0262081	Csk	C-terminal Src kinase	-0.376375	2.92195e-13	1.39986e-12	no	down
FBgn0031478	CG8814		0.0479829	0.251899	0.33868	no	up
FBgn0031476	CG8813		-0.238261	0.529317	0.647107	no	down
FBgn0015521	RpS21	Ribosomal protein S21	0.297008	1.12489e-22	7.79264e-22	no	up
FBgn0031474	CG2991		-0.438394	8.00362e-11	3.33393e-10	no	down
FBgn0034834	LS2	Large Subunit 2	-5.38665	3.52151e-06	1.00221e-05	yes	down
FBgn0040063	yip3	yippee interacting protein 3	-5.09292	3.78239e-09	1.40138e-08	yes	down
FBgn0034870	CG13559		-0.138725	0.714091	0.831724	no	down
FBgn0034869	CG13558		0	1	1	no	no change
FBgn0041234	Gr59f	Gustatory receptor 59f	0.920083	0.159634	0.22472	no	up
FBgn0261786	mi	minus	-0.334952	0.00497733	0.00934381	no	down
FBgn0029134	Prosbeta5	Proteasome beta5 subunit	1.20404	0	0	yes	up
FBgn0033557	CG12325		0.30032	0.112871	0.164106	no	up
FBgn0033555	RpS15Ab	Ribosomal protein S15Ab	-0.213353	0.000123143	0.000291746	no	down
FBgn0033547	CG12935		0.0453066	0.78092	0.897943	no	up
FBgn0033551	CG7222		-0.613884	4.0304e-08	1.371e-07	no	down
FBgn0033549	mms4	Methyl methanesulfonate sensitivity 4	-2.2542	0.00573402	0.0106858	no	down
FBgn0263510	nclb	no child left behind	0.333645	0.000182639	0.000422508	no	up
FBgn0029587	CG14797		-4.1715	1.59733e-06	4.66994e-06	yes	down
FBgn0023531	CG32809		-0.317025	0.00122427	0.00251739	no	down
FBgn0002873	mud	mushroom body defect	-3.11443	1.00719e-13	4.95204e-13	yes	down
FBgn0039487	gb	genderblind	-0.455129	0.00155974	0.00317371	no	down
FBgn0039486	CAH9	Carbonic anhydrase 9	0.184532	1.03792e-06	3.10161e-06	no	up
FBgn0039491	CG6059		-3.78719	0.0134596	0.0234346	no	down
FBgn0039488	CG6066		-0.736627	0.000567169	0.00122394	no	down
FBgn0039480	Cpr97Ea	Cuticular protein 97Ea	-10.8435	3.18278e-253	1.29169e-251	yes	down
FBgn0003495	spz	spatzle	-0.012193	0.924562	1	no	down
FBgn0039481	Cpr97Eb	Cuticular protein 97Eb	-4.24338	0	0	yes	down
FBgn0260442	rhea	rhea	0.928855	0	0	no	up
FBgn0035371	AhcyL1	Adenosylhomocysteinase like 1	-0.513559	5.39923e-15	2.81739e-14	no	down
FBgn0264510	lncRNA:CR43909	long non-coding RNA:CR43909	-3.94608	0.00812235	0.0147681	no	down
FBgn0061359	Mvk	Mevalonate kinase	-0.25756	0.0571862	0.0882426	no	down
FBgn0004435	Galphaq	G protein alpha q subunit	-1.77123	1.89459e-59	2.58792e-58	yes	down
FBgn0263377	asRNA:CR43429	antisense RNA:CR43429	0	1	1	no test	no test
FBgn0263378	asRNA:CR43430	antisense RNA:CR43430	3.36208	0.0324737	0.0527162	no	up
FBgn0052288	tRNA:Cys-GCA-1-1	transfer RNA:Cysteine-GCA 1-1	0	1	1	no test	no test
FBgn0052289	tRNA:Cys-GCA-1-2	transfer RNA:Cysteine-GCA 1-2	0	1	1	no test	no test
FBgn0038508	CG5866		0	1	1	no	no change
FBgn0033984	Lap1	Lap1	0.0881896	0.54394	0.662101	no	up
FBgn0037677	CG12951		0	1	1	no	no change
FBgn0028931	CG16863		0.136909	0.594927	0.71634	no	up
FBgn0028539	Eato	Engulfment ABC Transporter in the ovary	0.205187	0.000612158	0.00131597	no	up
FBgn0083973	dunk	disrupted underground network	0.446237	0.731972	0.849661	no	up
FBgn0083972	CG34136		-1.08868	2.97667e-05	7.59695e-05	yes	down
FBgn0037686	RpL34b	Ribosomal protein L34b	0.134631	6.11458e-19	3.73958e-18	no	up
FBgn0032814	CG10366		0.552086	9.10517e-11	3.77821e-10	no	up
FBgn0027949	msb1l	msb1l	-4.72369	0.000288287	0.000653978	yes	down
FBgn0003231	ref(2)P	refractory to sigma P	0.244285	7.35577e-25	5.3657e-24	no	up
FBgn0032804	CG13081		0	1	1	no	no change
FBgn0032803	CG13082		-0.534597	5.72498e-19	3.50437e-18	no	down
FBgn0051697	CG31697		-4.59816	0.000553748	0.00120517	no	down
FBgn0032810	CG13077		-0.131806	0.350633	0.452452	no	down
FBgn0032809	CG13078		-3.92741	0.00864178	0.0155018	no	down
FBgn0037679	Aduk	Another Drosophila Unc-51-like kinase	0.0735485	0.455011	0.568642	no	up
FBgn0030900	Him	Holes in muscle	0.861275	0.384298	0.490619	no	up
FBgn0030883	CG7772		-0.0915195	0.167133	0.234126	no	down
FBgn0083228	Frq2	Frequenin 2	0.892235	2.81778e-29	2.29775e-28	no	up
FBgn0030897	Frq1	Frequenin 1	-0.138725	0.709424	0.826974	no	down
FBgn0030877	Arp8	Actin-related protein 8	-0.000341876	0.998327	1	no	down
FBgn0002945	nkd	naked cuticle	-0.138725	0.540343	0.65818	no	down
FBgn0029858	mldr	mulder	0.238797	0.0617607	0.0946256	no	up
FBgn0028685	Rpt4	Regulatory particle triple-A ATPase 4	0.78153	1.5806e-129	3.88701e-128	no	up
FBgn0085346	Rpp14a	Ribonuclease P/MRP subunit p14 a	1.12014	1.56545e-16	8.72998e-16	yes	up
FBgn0085345	CG34316		-2.70224	1.37317e-19	8.57745e-19	yes	down
FBgn0085343	Sws1	SWIM domain containing Srs2 interacting protein 1	-0.244336	0.443082	0.556209	no	down
FBgn0085342	CG34313		-0.262606	0.409028	0.518186	no	down
FBgn0085341	CG34312		-0.05586	0.911763	1	no	down
FBgn0016053	pgc	polar granule component	-0.140637	0.849741	0.961333	no	down
FBgn0266848	wap	wings apart	-0.390264	0.0153559	0.0265225	no	down
FBgn0004646	ogre	optic ganglion reduced	-0.819078	5.68339e-37	5.45124e-36	no	down
FBgn0030082	HP1b	Heterochromatin Protein 1b	0.0735782	0.631644	0.751337	no	up
FBgn0032987	RpL21	Ribosomal protein L21	0.0592708	0.000123266	0.000291938	no	up
FBgn0030440	CG15719		0	1	1	no	no change
FBgn0033047	CG7882		-1.71401	2.42752e-220	8.74032e-219	yes	down
FBgn0259168	mnb	minibrain	-0.569004	6.04634e-25	4.42662e-24	no	down
FBgn0031883	Caper	Caper	0.330167	3.70326e-17	2.11645e-16	no	up
FBgn0016034	mael	maelstrom	-1.28557	4.71091e-05	0.000116998	yes	down
FBgn0034289	CG10910		3.38524	0	0	yes	up
FBgn0051568	tRNA:Ala-AGC-2-6	transfer RNA:Alanine-AGC 2-6	0	1	1	no test	no test
FBgn0051580	tRNA:Ala-AGC-2-8	transfer RNA:Alanine-AGC 2-8	0	1	1	no test	no test
FBgn0051575	tRNA:Ala-AGC-2-9	transfer RNA:Alanine-AGC 2-9	0	1	1	no test	no test
FBgn0038533	CG7523		0.805769	9.55087e-39	9.48467e-38	no	up
FBgn0011993	tRNA:Thr-AGT-1-5	transfer RNA:Threonine-AGT 1-5	0	1	1	no test	no test
FBgn0041707	7B2	7B2	-0.185268	0.00137766	0.00281792	no	down
FBgn0051591	tRNA:Val-AAC-1-2	transfer RNA:Valine-AAC 1-2	0	1	1	no test	no test
FBgn0051569	tRNA:Ala-AGC-2-5	transfer RNA:Alanine-AGC 2-5	0	1	1	no test	no test
FBgn0011840	tRNA:Ala-AGC-2-3	transfer RNA:Alanine-AGC 2-3	0	1	1	no test	no test
FBgn0038529	CG14323		0	1	1	no	no change
FBgn0037502	wa-cup	walker cup	-6.22619	5.64419e-10	2.22441e-09	yes	down
FBgn0034921	DCP1	Decapping protein 1	0.236845	0.00601705	0.0111835	no	up
FBgn0032166	CG4619		0.964999	5.93421e-44	6.4746e-43	no	up
FBgn0032170	CG4658		0.525184	5.67989e-51	6.86968e-50	no	up
FBgn0032169	CG4709		0.276433	0.112022	0.162956	no	up
FBgn0015664	Dref	DNA replication-related element factor	-0.103658	0.22246	0.302546	no	down
FBgn0011272	RpL13	Ribosomal protein L13	0.176322	1.77942e-48	2.07186e-47	no	up
FBgn0065107	sncRNA:128	small non-coding RNA 128	0	1	1	no test	no test
FBgn0053910	His2B:CG33910	His2B:CG33910	0	1	1	no test	no test
FBgn0086659	snoRNA:Psi18S-176	snoRNA:Psi18S-176	0	1	1	no test	no test
FBgn0053912	CG33912		0	1	1	no test	no test
FBgn0053907	His4:CG33907	His4:CG33907	0	1	1	no test	no test
FBgn0053906	His2B:CG33906	His2B:CG33906	0	1	1	no test	no test
FBgn0053909	His4:CG33909	His4:CG33909	0	1	1	no test	no test
FBgn0053908	His2B:CG33908	His2B:CG33908	0	1	1	no test	no test
FBgn0000056	Adhr	Adh-related	0.511794	4.66147e-07	1.43608e-06	no	up
FBgn0035538	DopEcR	Dopamine/Ecdysteroid receptor	-0.559432	0.000882221	0.00185952	no	down
FBgn0004907	14-3-3zeta	14-3-3zeta	-0.00602607	0.824335	0.937956	no	down
FBgn0045500	Gr22b	Gustatory receptor 22b	0	1	1	no test	no test
FBgn0039200	CG13616		3.86127	0.0074068	0.0135672	no	up
FBgn0053340	CG33340		-8.80406	9.55141e-43	1.01147e-41	yes	down
FBgn0053341	CG33341		0	1	1	no test	no test
FBgn0039194	CG13614		0	1	1	no test	no test
FBgn0039199	CG13615		0	1	1	no test	no test
FBgn0038105	yellow-f2	yellow-f2	0.668914	5.071e-42	5.30604e-41	no	up
FBgn0034755	CG3746		-0.570442	0.000616625	0.00132476	no	down
FBgn0034763	RYBP	Ring and YY1 Binding Protein	-0.432615	0.000557909	0.001206	no	down
FBgn0266807	lncRNA:CR45269	long non-coding RNA:CR45269	0.436869	0.734042	0.850939	no	up
FBgn0038098	CG7381		-1.67715	7.47734e-23	5.20302e-22	yes	down
FBgn0034753	CG2852		0.202037	2.38264e-14	1.21265e-13	no	up
FBgn0040091	Ugt317A1	UDP-glycosyltransferase family 317 member A1	0.444171	0.000142438	0.000334691	no	up
FBgn0026872	CG14777		0.573467	7.72457e-40	7.826e-39	no	up
FBgn0025391	Scgdelta	Sarcoglycan delta	-1.21568	4.59071e-11	1.93582e-10	yes	down
FBgn0053155	CG33155		0.0608961	0.244299	0.330009	no	up
FBgn0032365	CG14929		-3.79637	0.0130904	0.0228371	no	down
FBgn0030620	CG5662		-4.46065	0.00107106	0.00223142	no	down
FBgn0030600	hiw	highwire	0.178773	0.00203662	0.0040808	no	up
FBgn0267086	lncRNA:CR45530	long non-coding RNA:CR45530	-0.305052	3.04641e-08	1.04719e-07	no	down
FBgn0030930	Pgant7	Polypeptide N-Acetylgalactosaminyltransferase 7	-0.399559	1.51402e-07	4.90425e-07	no	down
FBgn0030933	CG6470		-3.94608	8.95261e-11	3.71821e-10	yes	down
FBgn0267084	asRNA:CR45528	antisense RNA:CR45528	-0.180278	0.875812	0.985823	no	down
FBgn0267085	lncRNA:CR45529	long non-coding RNA:CR45529	0	1	1	no test	no test
FBgn0015773	NetA	Netrin-A	0.865819	2.30961e-19	1.43312e-18	no	up
FBgn0030529	Clic	Chloride intracellular channel	-0.680946	4.33642e-16	2.3565e-15	no	down
FBgn0020378	Sp1	Sp1	-0.511769	0.0365191	0.0583723	no	down
FBgn0026084	cib	ciboulot	-0.659425	1.36552e-10	5.58703e-10	no	down
FBgn0000221	brn	brainiac	0.705624	0.000171492	0.000397967	no	up
FBgn0263220	Hk	Hyperkinetic	-0.34065	0.00101675	0.00212364	no	down
FBgn0040397	CG3655		-0.513983	3.20138e-05	8.14823e-05	no	down
FBgn0263852	Dad1	Defender against apoptotic cell death 1	0.0656856	0.447057	0.560147	no	up
FBgn0024150	Ac78C	Adenylyl cyclase 78C	-0.699614	7.12396e-06	1.95839e-05	no	down
FBgn0035714	Sbds	SBDS ribosome maturation factor	0.279105	0.00379281	0.00728373	no	up
FBgn0014417	CG13397		0.556694	5.87812e-08	1.96759e-07	no	up
FBgn0032042	CG13398		-0.567977	0.00256565	0.0050373	no	down
FBgn0040959	Peritrophin-15a	Peritrophin-15a	-1.39091	1.30055e-15	6.94386e-15	yes	down
FBgn0001084	fy	fuzzy	0.415475	0.0462008	0.0725591	no	up
FBgn0040098	lectin-29Ca	lectin-29Ca	0	1	1	no test	no test
FBgn0040958	Peritrophin-15b	Peritrophin-15b	-0.90426	0.109315	0.159481	no	down
FBgn0015583	Acp29AB	Accessory gland protein 29AB	0	1	1	no test	no test
FBgn0086448	PIG-Q	Phosphatidylinositol glycan anchor biosynthesis class Q	-1.58351	2.31583e-05	5.97884e-05	yes	down
FBgn0005411	U2af50	U2 small nuclear riboprotein auxiliary factor 50	0.0651876	0.27201	0.361907	no	up
FBgn0260400	elav	embryonic lethal abnormal vision	-0.515273	0.00451798	0.00853741	no	down
FBgn0032700	CG10338		-0.278128	0.0443878	0.0698759	no	down
FBgn0265995	lncRNA:CR44770	long non-coding RNA:CR44770	0	1	1	no test	no test
FBgn0028888	CG4168		-0.280744	0.447311	0.560416	no	down
FBgn0265996	lncRNA:CR44771	long non-coding RNA:CR44771	0	1	1	no test	no test
FBgn0265997	lncRNA:CR44772	long non-coding RNA:CR44772	0	1	1	no test	no test
FBgn0036402	CG6650		0.113258	0.291863	0.3854	no	up
FBgn0039145	CG6000		0.235026	0.00172623	0.00349224	no	up
FBgn0265992	lncRNA:CR44767	long non-coding RNA:CR44767	0	1	1	no test	no test
FBgn0267249	lncRNA:CR45689	long non-coding RNA:CR45689	0	1	1	no test	no test
FBgn0003386	Shaw	Shaker cognate w	1.21571	2.62775e-21	1.7438e-20	yes	up
FBgn0015519	nAChRalpha3	nicotinic Acetylcholine Receptor alpha3	0.177302	0.520276	0.637108	no	up
FBgn0034085	Ptp52F	Protein tyrosine phosphatase 52F	-0.250715	0.00810829	0.0147444	no	down
FBgn0042126	CG18788		-4.46065	3.72571e-06	1.05455e-05	yes	down
FBgn0032475	Sfmbt	Scm-related gene containing four mbt domains	0.142241	0.0785371	0.11781	no	up
FBgn0035581	Dnah3	dynein%2C axonemal%2C heavy chain 3	-2.35172	1.98958e-08	6.93587e-08	yes	down
FBgn0263232	Nxf3	Nuclear export factor 3	0.0744091	0.895386	1	no	up
FBgn0003041	pbl	pebble	0.130774	0.0127716	0.0223281	no	up
FBgn0035825	Tmem43	Transmembrane protein 43	0.457158	2.3854e-06	6.87092e-06	no	up
FBgn0011661	Moe	Moesin	-0.216084	5.30964e-05	0.000131218	no	down
FBgn0037801	CG3999		-0.541588	2.73363e-14	1.38877e-13	no	down
FBgn0038961	CG13850		0.229577	3.2206e-05	8.19419e-05	no	up
FBgn0038956	CAH8	Carbonic anhydrase 8	0.861275	0.615459	0.736578	no	up
FBgn0038965	mats	mob as tumor suppressor	-0.268008	0.00323107	0.00626149	no	down
FBgn0038491	CG5292		-0.632401	4.2024e-05	0.000105696	no	down
FBgn0001992	Cyp303a1	Cytochrome P450 303a1	-0.941469	0.00555515	0.0103676	no	down
FBgn0266204	lncRNA:CR44899	long non-coding RNA:CR44899	-1.13873	0.184108	0.255635	no	down
FBgn0263078	CG43339		0	1	1	no	no change
FBgn0262355	lncRNA:CR43053	long non-coding RNA:CR43053	0	1	1	no test	no test
FBgn0266207	lncRNA:CR44902	long non-coding RNA:CR44902	0	1	1	no test	no test
FBgn0001994	crp	cropped	0.106189	0.413	0.52284	no	up
FBgn0266206	lncRNA:CR44901	long non-coding RNA:CR44901	0	1	1	no test	no test
FBgn0051788	CG31788		-5.53104	1.04609e-06	3.12205e-06	yes	down
FBgn0025628	CG4199		0.391161	1.03321e-17	6.02505e-17	no	up
FBgn0037773	CG5359		0.539347	0.34685	0.449678	no	up
FBgn0014006	Ask1	Apoptotic signal-regulating kinase 1	0.862532	1.05558e-96	2.07888e-95	no	up
FBgn0002283	l(3)73Ah	lethal (3) 73Ah	0.242442	0.0202707	0.0340033	no	up
FBgn0030701	CG16952		-0.393722	7.67856e-07	2.31627e-06	no	down
FBgn0031664	CG8892		0.164437	0.125468	0.180644	no	up
FBgn0011760	ctp	cut up	-0.625507	5.43222e-19	3.32807e-18	no	down
FBgn0085430	Dora	Dorado	-0.456901	0.00330058	0.00638824	no	down
FBgn0015623	Cpr	Cytochrome P450 reductase	-0.100419	2.53484e-14	1.28871e-13	no	down
FBgn0031800	CG9497		-0.0265819	0.680065	0.798318	no	down
FBgn0029532	CG13361		0	1	1	no test	no test
FBgn0030403	CG1824		0.0722326	0.0589343	0.0907308	no	up
FBgn0030396	CG2556		-0.180627	0.0441071	0.0694653	no	down
FBgn0030398	Cpr11B	Cuticular protein 11B	-2.77616	1.11269e-10	4.57655e-10	yes	down
FBgn0030394	Cpr11A	Cuticular protein 11A	0	1	1	no	no change
FBgn0002562	Lsp1alpha	Larval serum protein 1 alpha	2.76817	7.01847e-06	1.9309e-05	yes	up
FBgn0030408	CG11085		0	1	1	no test	no test
FBgn0030406	CG1463		0.224684	0.104952	0.153738	no	up
FBgn0030407	Fpgs	Folylpolyglutamate synthase	0.0172135	0.905669	1	no	up
FBgn0267026	CR45470		0	1	1	no test	no test
FBgn0267025	asRNA:CR45469	antisense RNA:CR45469	1.95028	0.149675	0.212039	no	up
FBgn0261802	CG42748		-0.689012	4.10632e-48	4.7575e-47	no	down
FBgn0267017	lncRNA:CR45461	long non-coding RNA:CR45461	0	1	1	no	no change
FBgn0267014	CR45458		0	1	1	no test	no test
FBgn0267024	asRNA:CR45468	antisense RNA:CR45468	0	1	1	no test	no test
FBgn0267023	asRNA:CR45467	antisense RNA:CR45467	-0.488377	0.208484	0.285557	no	down
FBgn0267019	lncRNA:CR45463	long non-coding RNA:CR45463	0	1	1	no	no change
FBgn0267018	lncRNA:CR45462	long non-coding RNA:CR45462	0	1	1	no test	no test
FBgn0037837	CG14693		-0.138725	0.906198	1	no	down
FBgn0265276	l(3)neo38	lethal (3) neo38	-0.119948	0.371817	0.477027	no	down
FBgn0035889	mkg-p	monkey king protein	0.305698	0.000770509	0.00163659	no	up
FBgn0032705	Grip71	Grip71	0.573592	0.00691645	0.0127372	no	up
FBgn0032703	CG10343		0.316827	0.00964019	0.0171655	no	up
FBgn0261597	RpS26	Ribosomal protein S26	0.0701536	1.52445e-09	5.79646e-09	no	up
FBgn0086909	CG31751		-0.1892	0.00333864	0.00645745	no	down
FBgn0032698	CG10336		-0.449065	0.100325	0.147437	no	down
FBgn0032701	CG10341		0.333889	0.00184636	0.00371814	no	up
FBgn0030824	CG5070		0	1	1	no test	no test
FBgn0030813	CG4949		0.939277	0.00391255	0.00750034	no	up
FBgn0030816	CG16700		-0.0133966	0.869908	0.980357	no	down
FBgn0030814	CG4955		-6.13873	1.73329e-09	6.56387e-09	yes	down
FBgn0260747	Chchd2	Coiled-coil-helix-coiled-coil-helix domain containing 2	1.19069	0	0	yes	up
FBgn0260748	CG5004		-0.189709	0.0552738	0.0856966	no	down
FBgn0005564	Shal	Shaker cognate l	-1.18603	2.24369e-38	2.2156e-37	yes	down
FBgn0030954	CCKLR-17D3	Cholecystokinin-like receptor at 17D3	-0.439895	0.0889682	0.132046	no	down
FBgn0038826	Syp	Syncrip	-0.281613	7.8547e-05	0.000191353	no	down
FBgn0031209	Ir21a	Ionotropic receptor 21a	-1.21154	0.140178	0.199694	no	down
FBgn0036759	CG5577		0.418489	2.4488e-15	1.29417e-14	no	up
FBgn0052189	CG32189		0	1	1	no	no change
FBgn0036761	MED19	Mediator complex subunit 19	-0.0910908	0.283899	0.375873	no	down
FBgn0036760	CG5567		-0.461955	4.6747e-14	2.34186e-13	no	down
FBgn0036756	Cln3	Cln3	-0.115122	0.0419725	0.0663864	no	down
FBgn0052188	CG32188		0	1	1	no test	no test
FBgn0052187	CG32187		-0.863866	0.00521888	0.00977896	no	down
FBgn0285949	RpL31	Ribosomal protein L31	0.296521	1.41478e-90	2.64884e-89	no	up
FBgn0033428	Urod	Uroporphyrinogen decarboxylase	0.576574	5.82693e-42	6.09246e-41	no	up
FBgn0033426	Nt5c	5' nucleotidase C	0.666808	7.71713e-119	1.76489e-117	no	up
FBgn0033423	Alp6	Alkaline phosphatase 6	-6.79106	8.53451e-106	1.77543e-104	yes	down
FBgn0053303	CG33303		1.14105	1.88588e-92	3.58343e-91	yes	up
FBgn0262782	Mdh1	Malate dehydrogenase 1	0.143917	2.56452e-19	1.58919e-18	no	up
FBgn0004106	Cdk1	Cyclin-dependent kinase 1	-5.04562	6.99557e-09	2.53829e-08	yes	down
FBgn0027568	Cand1	Cullin-associated and neddylation-dissociated 1	0.281397	1.31854e-06	3.88153e-06	no	up
FBgn0032228	CG5367		2.1832	0.109372	0.159547	no	up
FBgn0011703	RnrL	Ribonucleoside diphosphate reductase large subunit	0.67685	0.000131703	0.00031087	no	up
FBgn0085479	CG34450		-4.38665	7.0752e-06	1.94613e-05	yes	down
FBgn0085476	CG34447		0	1	1	no test	no test
FBgn0085475	CG34446		0.0247734	0.900537	1	no	up
FBgn0085477	CG34448		0	1	1	no test	no test
FBgn0030349	CG10353		0.168265	0.00703188	0.0129311	no	up
FBgn0005278	Sam-S	S-adenosylmethionine Synthetase	-0.179237	1.51917e-10	6.194e-10	no	down
FBgn0000715	FMRFa	FMRFamide	0.704128	2.70186e-21	1.79129e-20	no	up
FBgn0050008	CG30008		-0.78701	0	0	no	down
FBgn0038617	Wdr37	WD repeat domain 37	0.336065	1.14705e-06	3.39236e-06	no	up
FBgn0027619	eIF3j	eukaryotic translation initiation factor 3 subunit j	0.0810906	0.0662876	0.10089	no	up
FBgn0286783	Etf-QO	Electron transfer flavoprotein-ubiquinone oxidoreductase	0.569857	6.30159e-85	1.12293e-83	no	up
FBgn0283510	Pal1	Peptidyl-alpha-hydroxyglycine-alpha-amidating lyase 1	0.485296	5.81501e-17	3.3005e-16	no	up
FBgn0038613	Vha100-4	Vacuolar H[+] ATPase 100kD subunit 4	-7.64327	2.60834e-63	3.75654e-62	yes	down
FBgn0033471	CG12134		0.337376	0.0139159	0.0241721	no	up
FBgn0033828	CG17048		0	1	1	no	no change
FBgn0033830	CG10814		0	1	1	no	no change
FBgn0033792	CG13325		0.183203	0.0669074	0.10169	no	up
FBgn0264604	lncRNA:CR43953	long non-coding RNA:CR43953	0	1	1	no test	no test
FBgn0086532	Spt-I	Serine palmitoyltransferase subunit I	0.0331664	0.654619	0.773751	no	up
FBgn0020391	Nrk	Neurospecific receptor kinase	0.919628	1.49837e-07	4.85691e-07	no	up
FBgn0035372	CG12093		0.550793	5.05519e-14	2.52436e-13	no	up
FBgn0003938	snRNA:U5:63BC	small nuclear RNA U5 at 63BC	0	1	1	no test	no test
FBgn0035380	CG9970		-6.75344	1.7259e-13	8.38296e-13	yes	down
FBgn0035379	spz5	spatzle 5	-0.774408	1.69026e-08	5.94854e-08	no	down
FBgn0031757	Ucp4C	Uncoupling protein 4C	-4.30865	0.00208707	0.00417473	no	down
FBgn0033958	jef	jet fuel	-0.818263	1.43628e-12	6.63868e-12	no	down
FBgn0001942	eIF4A	eukaryotic translation initiation factor 4A	0.0497663	2.29342e-05	5.92424e-05	no	up
FBgn0267314	lncRNA:CR45750	long non-coding RNA:CR45750	0	1	1	no	no change
FBgn0267315	lncRNA:TS16	long noncoding RNA: testis-specific 16	0	1	1	no	no change
FBgn0036767	CG16775		-0.290728	0.446881	0.559977	no	down
FBgn0032299	CG17127		-0.177719	0.45343	0.566868	no	down
FBgn0030289	GCS1	Glucosidase 1	0.552557	1.6086e-20	1.0414e-19	no	up
FBgn0035480	CG14984		-0.687887	4.97709e-18	2.94019e-17	no	down
FBgn0035548	CG15023		0	1	1	no	no change
FBgn0037244	CG14647		0.275333	0.00177079	0.00357726	no	up
FBgn0035797	CG14837		-2.87569	8.6724e-05	0.00020881	yes	down
FBgn0036690	Ilp8	Insulin-like peptide 8	0.0836671	0.916808	1	no	up
FBgn0086072	snoRNA:Or-CD11a		0	1	1	no test	no test
FBgn0086073	snoRNA:Me18S-A1494		0	1	1	no test	no test
FBgn0086068	snoRNA:Or-CD12		0	1	1	no test	no test
FBgn0086069	snoRNA:Me28S-C3351		0	1	1	no test	no test
FBgn0086070	snoRNA:Or-CD11c		0	1	1	no test	no test
FBgn0086071	snoRNA:Or-CD11b		0	1	1	no test	no test
FBgn0086064	snoRNA:Me28S-G3113b		0	1	1	no test	no test
FBgn0086065	snoRNA:Me28S-G3113a		0	1	1	no test	no test
FBgn0086066	snoRNA:Me5.8S-G74		0	1	1	no test	no test
FBgn0086067	snoRNA:Me28S-A771		0	1	1	no test	no test
FBgn0037955	Kyat	Kynurenine aminotransferase	0.419228	1.02827e-30	8.63577e-30	no	up
FBgn0051116	ClC-a	Chloride channel-a	-0.0658116	0.0807182	0.120746	no	down
FBgn0025802	Sbf	SET domain binding factor	0.025394	0.757441	0.873952	no	up
FBgn0263765	lncRNA:CR43682	long non-coding RNA:CR43682	0	1	1	no test	no test
FBgn0038946	rdhB	retinol dehydrogenase B	-0.436807	0.000425806	0.00094012	no	down
FBgn0010278	Ssrp	Structure specific recognition protein	0.868437	1.18158e-26	9.02219e-26	no	up
FBgn0028411	Nxt1	NTF2-related export protein 1	0.34374	0.00805938	0.0146631	no	up
FBgn0034973	CG13564		1.44624	0.350599	0.453366	no	up
FBgn0034974	CG16786		-4.31805	3.72739e-143	9.9317e-142	yes	down
FBgn0034904	CG15800		0	1	1	no	no change
FBgn0086129	snama	something that sticks like glue	0.115847	0.272182	0.362068	no	up
FBgn0011894	tRNA:Lys-CTT-1-8	transfer RNA:Lysine-CTT 1-8	0	1	1	no test	no test
FBgn0011893	tRNA:Lys-CTT-1-7	transfer RNA:Lysine-CTT 1-7	0	1	1	no test	no test
FBgn0022960	vimar	visceral mesodermal armadillo-repeats	-0.716996	3.18718e-05	8.11357e-05	no	down
FBgn0029506	Tsp42Ee	Tetraspanin 42Ee	-0.349151	1.25341e-14	6.47075e-14	no	down
FBgn0029507	Tsp42Ed	Tetraspanin 42Ed	-0.416344	3.91654e-10	1.55796e-09	no	down
FBgn0050157	Ufsp1	UFM1 specific peptidase 1	3.37642	0.000600675	0.00129267	no	up
FBgn0011895	tRNA:Lys-CTT-1-9	transfer RNA:Lysine-CTT 1-9	0	1	1	no test	no test
FBgn0050156	CG30156		-2.00176	6.4975e-07	1.97271e-06	yes	down
FBgn0033121	Cyp6u1	Cytochrome P450 6u1	0.598562	6.69675e-19	4.08851e-18	no	up
FBgn0259243	Pka-R1	Protein kinase%2C cAMP-dependent%2C regulatory subunit type 1	-0.944734	8.0931e-144	2.16464e-142	no	down
FBgn0039404	CG14543		0.358461	0.00792964	0.0144364	no	up
FBgn0039407	Trmt61	tRNA methyltransferase 61	-0.189351	0.620106	0.739618	no	down
FBgn0002633	E(spl)m7-HLH	Enhancer of split m7%2C helix-loop-helix	-1.94608	0.0648784	0.0989918	no	down
FBgn0000591	E(spl)m8-HLH	Enhancer of split m8%2C helix-loop-helix	0	1	1	no test	no test
FBgn0001139	gro	groucho	0.0652885	0.509732	0.625997	no	up
FBgn0039402	Vps2	Vacuolar protein sorting 2	0.5552	2.51668e-20	1.61736e-19	no	up
FBgn0039451	CG6420		-0.0621508	0.313689	0.411319	no	down
FBgn0039452	CG14245		-1.75339	6.80333e-178	2.16627e-176	yes	down
FBgn0039453	CG6403		2.66863	0.00260815	0.00511289	no	up
FBgn0051108	TTLL5	Tubulin tyrosine ligase-like 5	-0.918641	5.95148e-10	2.33699e-09	no	down
FBgn0039152	Root	Rootletin	0.619161	3.84305e-06	1.08536e-05	no	up
FBgn0035888	CG7120		-0.0588043	0.465646	0.580126	no	down
FBgn0027496	epsilonCOP	Coat Protein (coatomer) epsilon	0.713647	6.49854e-36	6.12433e-35	no	up
FBgn0031820	Daxx	Daxx-like protein	-0.509055	3.16245e-07	9.88143e-07	no	down
FBgn0031824	CG9547		0.171369	0.0145576	0.0252243	no	up
FBgn0051638	CG31638		-0.22675	0.0497413	0.0776506	no	down
FBgn0287695	KFase	Kynurenine formamidase	-0.341646	2.26775e-05	5.86117e-05	no	down
FBgn0031822	Phf5a	PHD finger protein 5a	0.904602	1.48441e-06	4.34978e-06	no	up
FBgn0031818	CG9536		0.0655078	0.250789	0.337542	no	up
FBgn0086357	Sec61alpha	Sec61 alpha subunit	0.132529	4.86828e-06	1.36366e-05	no	up
FBgn0015391	glu	gluon	-0.114374	0.55599	0.675247	no	down
FBgn0261068	LSm7	Like Sm 7	0.498861	0.00656442	0.012135	no	up
FBgn0032595	CG17996		0.549314	2.08711e-15	1.10635e-14	no	up
FBgn0032596	Prosbeta4	Proteasome beta4 subunit	-0.00777048	0.866392	0.9771	no	down
FBgn0032609	CG13280		-5.13873	2.25242e-05	5.85714e-05	yes	down
FBgn0022213	Cse1	Chromosome segregation 1	0.471422	3.29751e-09	1.22626e-08	no	up
FBgn0032602	ppk17	pickpocket 17	0.223845	0.757113	0.873717	no	up
FBgn0000406	Cyt-b5-r	Cytochrome b5-related	0.579688	0	0	no	up
FBgn0261803	CG42749		-1.66229	0.00267839	0.00524327	no	down
FBgn0261801	CG42747		-1.67929	0.000360857	0.000803036	yes	down
FBgn0003257	r-l	rudimentary-like	0.0101713	0.940525	1	no	up
FBgn0025865	Cortactin	Cortactin	-0.048055	0.514887	0.63128	no	down
FBgn0038859	Obp93a	Odorant-binding protein 93a	0	1	1	no test	no test
FBgn0038857	Bdbt	Bride of doubletime	0.841034	1.57153e-18	9.44665e-18	no	up
FBgn0266674	Sec15	Secretory 15	-0.0302009	0.767425	0.884018	no	down
FBgn0038854	CG7044		0.479444	1.03342e-09	3.97897e-09	no	up
FBgn0038853	RhoGAP93B	Rho GTPase activating protein at 93B	-0.513895	1.15213e-05	3.10225e-05	no	down
FBgn0038852	HHEX	Hematopoietically expressed homeobox	0	1	1	no test	no test
FBgn0032259	CG6144		-0.312496	0.0496683	0.0775453	no	down
FBgn0086347	Myo31DF	Myosin 31DF	-0.0653287	0.143637	0.204186	no	down
FBgn0262148	lncRNA:CR42874	long non-coding RNA:CR42874	-1.8168	0.00770682	0.0140745	no	down
FBgn0015025	CkIIalpha-i1	CKII-alpha subunit interactor-1	0.583741	0.0119639	0.0209865	no	up
FBgn0035594	CG4597		0	1	1	no	no change
FBgn0287595	CG46464		0.371469	0.252939	0.339817	no	up
FBgn0287594	CG46463		10.5235	5.79895e-11	2.43289e-10	yes	up
FBgn0287597	CG46466		-0.0337558	0.902322	1	no	down
FBgn0287596	CG46465		0	1	1	no	no change
FBgn0265574	Cdc5	Cell division cycle 5	0.641599	2.71632e-14	1.38048e-13	no	up
FBgn0039349	Ssadh	Succinic semialdehyde dehydrogenase	0.503195	3.37004e-59	4.57218e-58	no	up
FBgn0040206	krz	kurtz	-0.10059	0.293229	0.386985	no	down
FBgn0020309	crol	crooked legs	-0.157797	0.00691913	0.0127404	no	down
FBgn0032362	spz4	spatzle 4	1.27174	0.156883	0.221113	no	up
FBgn0004363	porin	porin	-0.209411	5.47615e-97	1.08457e-95	no	down
FBgn0032405	firl	firelighter	0.548684	7.24878e-11	3.02578e-10	no	up
FBgn0000578	ena	enabled	-0.412719	0.00865666	0.0155245	no	down
FBgn0265356	tn	thin	0.229412	3.07398e-59	4.17859e-58	no	up
FBgn0034180	Ehbp1	Eps15 homology domain containing protein-binding protein 1	-0.171013	7.55195e-08	2.51052e-07	no	down
FBgn0022344	CG10340		-0.00409466	0.899257	1	no	down
FBgn0262098	CG42851		0	1	1	no test	no test
FBgn0262622	lncRNA:CR43146	long non-coding RNA:CR43146	0	1	1	no test	no test
FBgn0262814	CG43185		0	1	1	no test	no test
FBgn0262879	lncRNA:CR43234	long non-coding RNA:CR43234	1.89102	0.0597142	0.0917705	no	up
FBgn0259996	lncRNA:CR40341	long non-coding RNA:CR40341	0	1	1	no	no change
FBgn0033159	Dscam1	Down syndrome cell adhesion molecule 1	-0.47271	1.99929e-05	5.22989e-05	no	down
FBgn0264261	lncRNA:CR43761	long non-coding RNA:CR43761	0	1	1	no test	no test
FBgn0264270	Sxl	Sex lethal	-0.0965999	0.432959	0.544769	no	down
FBgn0028902	Tektin-A	Tektin A	-6.38665	6.18583e-11	2.59365e-10	yes	down
FBgn0028903	CG13243		-3.72369	0.0162461	0.0279466	no	down
FBgn0264263	lncRNA:CR43763	long non-coding RNA:CR43763	-4.13873	0.00409948	0.0078405	no	down
FBgn0264262	lncRNA:CR43762	long non-coding RNA:CR43762	0	1	1	no test	no test
FBgn0042201	Nplp3	Neuropeptide-like precursor 3	-4.19769	0	0	yes	down
FBgn0264260	CG43760		0	1	1	no	no change
FBgn0034724	babos	babos	-0.113495	0.00703686	0.0129385	no	down
FBgn0034729	CG10344		-0.104374	0.638988	0.758468	no	down
FBgn0022986	qkr58E-1	quaking related 58E-1	-0.528137	0.0195555	0.0329097	no	down
FBgn0034727	mRpS29	mitochondrial ribosomal protein S29	0.693622	1.85888e-20	1.19956e-19	no	up
FBgn0034718	wdp	windpipe	0.608665	8.74297e-86	1.56993e-84	no	up
FBgn0017482	T3dh	Type III alcohol dehydrogenase	0.262946	0.00151369	0.00308316	no	up
FBgn0028342	ATPsyndelta	ATP synthase%2C delta subunit	-0.319222	3.74569e-168	1.14093e-166	no	down
FBgn0264298	CG43776		-4.01647	0.00638704	0.0118305	no	down
FBgn0029895	CG14441		-0.429505	0.0245644	0.0406952	no	down
FBgn0031053	CG14223		-1.24915	1.44302e-17	8.38005e-17	yes	down
FBgn0030183	Ypel	Yippee-like	-0.0497788	0.683828	0.801998	no	down
FBgn0037326	CG14669		-0.609355	0.00667398	0.0123262	no	down
FBgn0037372	CG2091		1.09583	5.1074e-19	3.13591e-18	yes	up
FBgn0001150	gt	giant	0.59824	0.563685	0.683824	no	up
FBgn0052797	CG32797		0	1	1	no	no change
FBgn0040385	CG12496		0	1	1	no test	no test
FBgn0037376	Hat1	Histone acetyltransferase 1	0.338012	0.000129315	0.000305439	no	up
FBgn0266672	Sec8	Secretory 8	0.471499	3.52126e-19	2.17534e-18	no	up
FBgn0062411	Ctr1C	Copper transporter 1C	-4.46065	0.00107106	0.00223142	no	down
FBgn0264302	wrm1	wurmchen 1	-0.598363	1.41803e-08	5.02067e-08	no	down
FBgn0051008	CG31008		-5.66229	3.16057e-07	9.91084e-07	yes	down
FBgn0264301	CG43779		0	1	1	no	no change
FBgn0016726	RpL29	Ribosomal protein L29	0.178515	1.97396e-14	1.01014e-13	no	up
FBgn0034611	MFS16	Major Facilitator Superfamily Transporter 16	0.13388	0.0511126	0.0797116	no	up
FBgn0286852	naz	nazgul	-0.429774	0.040984	0.0649033	no	down
FBgn0037672	sage	salivary gland-expressed bHLH	0.172753	0.494137	0.610744	no	up
FBgn0267188	lncRNA:CR45628	long non-coding RNA:CR45628	0	1	1	no test	no test
FBgn0267193	lncRNA:CR45633	long non-coding RNA:CR45633	0	1	1	no test	no test
FBgn0267192	lncRNA:CR45632	long non-coding RNA:CR45632	0	1	1	no test	no test
FBgn0267191	lncRNA:CR45631	long non-coding RNA:CR45631	0	1	1	no test	no test
FBgn0267190	lncRNA:CR45630	long non-coding RNA:CR45630	0	1	1	no test	no test
FBgn0267195	lncRNA:CR45635	long non-coding RNA:CR45635	0	1	1	no test	no test
FBgn0267194	lncRNA:CR45634	long non-coding RNA:CR45634	0	1	1	no test	no test
FBgn0262475	bru2	bruno 2	-0.604593	5.14302e-07	1.57854e-06	no	down
FBgn0046222	Wdr33	WD repeat domain 33	0.111419	0.147055	0.208707	no	up
FBgn0020249	stck	steamer duck	0.288262	2.03099e-12	9.32911e-12	no	up
FBgn0039335	Vps33B	Vacuolar protein sorting 33B	0.541839	1.74898e-11	7.57064e-11	no	up
FBgn0266393	CR45033		1.16314	0.0028839	0.00562831	no	up
FBgn0039338	XNP	XNP	0.214628	4.60228e-05	0.000114482	no	up
FBgn0051296	CG31296		0	1	1	no	no change
FBgn0039336	CG4553		0.969484	4.39942e-16	2.38981e-15	no	up
FBgn0015828	TfIIEalpha	Transcription factor IIEalpha	0.278481	0.000362423	0.00080601	no	up
FBgn0030101	CG12118		0.0402639	0.308653	0.405436	no	up
FBgn0086450	su(r)	suppressor of rudimentary	0.0847129	0.0552639	0.0856908	no	up
FBgn0033863	CG13337		0	1	1	no	no change
FBgn0052704	Ir8a	Ionotropic receptor 8a	0	1	1	no	no change
FBgn0036176	CG7377		0	1	1	no test	no test
FBgn0000077	amx	almondex	0.397328	0.00249531	0.00491225	no	up
FBgn0036184	PCID2	PCI domain-containing protein 2	0.561714	0.000286609	0.000650381	no	up
FBgn0086367	t	tan	-1.80031	1.1057e-51	1.35011e-50	yes	down
FBgn0030109	CG12121		0.209463	0.000195847	0.000451427	no	up
FBgn0031724	CG18266		-6.86665	2.16507e-14	1.10472e-13	yes	down
FBgn0002931	net	net	-1.5013	1.28542e-17	7.47716e-17	yes	down
FBgn0020279	lig	lingerer	0.40775	4.37132e-23	3.06757e-22	no	up
FBgn0002525	Lam	Lamin	0.196065	0.01832	0.0309455	no	up
FBgn0031717	Oscillin	Oscillin	-0.307019	0.000166213	0.000386353	no	down
FBgn0031719	CG18269		0	1	1	no test	no test
FBgn0031721	CG14017		-3.72369	0.0162461	0.0279466	no	down
FBgn0004620	GluRIIA	Glutamate receptor IIA	-0.150698	0.251257	0.338043	no	down
FBgn0031389	CG4259		-0.588661	1.38008e-05	3.66196e-05	no	down
FBgn0000097	aop	anterior open	-0.888605	1.31271e-13	6.41375e-13	no	down
FBgn0031391	CG11723		-0.0535248	0.574999	0.695867	no	down
FBgn0267930	lncRNA:CR46211	long non-coding RNA:CR46211	0	1	1	no test	no test
FBgn0027497	Madm	MLF1-adaptor molecule	0.165897	0.0105483	0.0186689	no	up
FBgn0267929	lncRNA:CR46210	long non-coding RNA:CR46210	0	1	1	no test	no test
FBgn0267730	lncRNA:CR46061	long non-coding RNA:CR46061	-0.460653	0.632834	0.752371	no	down
FBgn0288846	unc-45	uncoordinated 45	2.37799	0	0	yes	up
FBgn0036825	RpL26	Ribosomal protein L26	0.28723	1.87267e-90	3.49217e-89	no	up
FBgn0264513	lncRNA:CR43912	long non-coding RNA:CR43912	0	1	1	no test	no test
FBgn0265708	lncRNA:CR44515	long non-coding RNA:CR44515	0	1	1	no	no change
FBgn0265707	lncRNA:CR44514	long non-coding RNA:CR44514	0	1	1	no test	no test
FBgn0265710	lncRNA:CR44517	long non-coding RNA:CR44517	-2.72369	0.0365702	0.0584407	no	down
FBgn0265712	lncRNA:CR44519	long non-coding RNA:CR44519	0	1	1	no test	no test
FBgn0265709	lncRNA:CR44516	long non-coding RNA:CR44516	0	1	1	no test	no test
FBgn0265711	lncRNA:CR44518	long non-coding RNA:CR44518	0	1	1	no test	no test
FBgn0265715	lncRNA:CR44522	long non-coding RNA:CR44522	0	1	1	no	no change
FBgn0265716	lncRNA:CR44523	long non-coding RNA:CR44523	0	1	1	no test	no test
FBgn0036173	CG7394		0.709892	4.03797e-53	5.03563e-52	no	up
FBgn0035793	CG7546		0.581882	2.26274e-49	2.67228e-48	no	up
FBgn0266692	asRNA:CR45182	antisense RNA:CR45182	-3.94608	0.00812235	0.0147681	no	down
FBgn0030575	CG5321		0.5956	8.59255e-15	4.45227e-14	no	up
FBgn0262514	VhaPPA1-2	Vacuolar H[+] ATPase PPA1 subunit 2	0	1	1	no	no change
FBgn0036461	Zip71B	Zinc/iron regulated transporter-related protein 71B	-1.65362	2.41139e-56	3.16752e-55	yes	down
FBgn0260744	Tango9	Transport and Golgi organization 9	0.242592	2.61205e-08	9.04077e-08	no	up
FBgn0027083	MetRS-m	Methionyl-tRNA synthetase%2C mitochondrial	0.255992	0.107935	0.157763	no	up
FBgn0036656	CG13026		-1.02837	0	0	yes	down
FBgn0030559	CG13404		0.219701	0.329168	0.428893	no	up
FBgn0085399	CG34370		-0.816797	0.00144455	0.00294916	no	down
FBgn0003300	run	runt	-1.30865	0.115944	0.167913	no	down
FBgn0031141	CG1304		0	1	1	no test	no test
FBgn0011834	Ser6	Serine protease 6	-7.67788	8.15274e-23	5.66736e-22	yes	down
FBgn0031139	CG11227		-4.30865	0.00208707	0.00417473	no	down
FBgn0031126	Cyp6v1	Cytochrome P450 6v1	0.333063	0.00212251	0.00420846	no	up
FBgn0031127	CG1835		-5.36523	4.17977e-06	1.17738e-05	yes	down
FBgn0262480	CG43070		0	1	1	no	no change
FBgn0041342	Pcyt1	Phosphocholine cytidylyltransferase 1	0.459835	5.08349e-85	9.08172e-84	no	up
FBgn0052318	CG32318		0	1	1	no test	no test
FBgn0004378	Klp61F	Kinesin-like protein at 61F	-2.53787	2.37814e-05	6.12956e-05	yes	down
FBgn0010333	Rac1	Rac1	-0.488188	4.34866e-10	1.72546e-09	no	down
FBgn0035194	Psf1	Partner of Sld Five 1	0.173219	0.629187	0.748796	no	up
FBgn0035229	pns	pinstripe	0.336294	2.93456e-17	1.68261e-16	no	up
FBgn0035193	CG9192		6.79403	0	0	yes	up
FBgn0010762	simj	simjang	-0.286479	0.0116898	0.020534	no	down
FBgn0031026	CG12231		0	1	1	no	no change
FBgn0050479	CG30479		-1.36023	0.0293005	0.0479363	no	down
FBgn0026430	Grip84	Gamma-tubulin ring protein 84	0.371163	6.8407e-05	0.00016758	no	up
FBgn0013756	Mtor	Megator	-0.278749	0.00140376	0.00286964	no	down
FBgn0003174	pwn	pawn	-0.95317	5.14189e-07	1.57854e-06	no	down
FBgn0011878	tRNA:His-GTG-1-4	transfer RNA:Histidine-GTG 1-4	0	1	1	no test	no test
FBgn0033783	CG17019		0.235617	0.000515185	0.001127	no	up
FBgn0050047	CG30047		-2.46065	0.0711546	0.107575	no	down
FBgn0266111	ana3	anastral spindle 3	-1.527	2.78981e-08	9.64176e-08	yes	down
FBgn0050043	CG30043		0	1	1	no	no change
FBgn0050049	CG30049		0.112813	0.553736	0.672859	no	up
FBgn0264385	lncRNA:CR43837	long non-coding RNA:CR43837	-0.138725	0.923352	1	no	down
FBgn0030691	Efhc1.1	EF-hand domain containing 1.1	-1.67478	0.000700548	0.00149523	no	down
FBgn0030688	CG8952		0.0466694	0.352725	0.454693	no	up
FBgn0265427	lncRNA:CR44339	long non-coding RNA:CR44339	0	1	1	no	no change
FBgn0037490	CG10053		0.644177	0.00284879	0.00556134	no	up
FBgn0030164	CG1889		-0.0530352	0.548208	0.66695	no	down
FBgn0052687	CG32687		-0.049077	0.268346	0.357439	no	down
FBgn0260991	Incenp	Inner centromere protein	-1.23388	0.000600576	0.00129285	no	down
FBgn0033160	Dhx15	DEAH-box helicase 15	0.274609	5.20152e-06	1.45295e-05	no	up
FBgn0036369	CG10089		-1.12058	5.64505e-09	2.06373e-08	yes	down
FBgn0036366	JMJD7	Jumonji domain containing 7	0.541015	0.00192229	0.00386439	no	up
FBgn0036367	CG10116		-1.15045	6.73841e-26	5.06264e-25	yes	down
FBgn0052128	tRNA:Pro-AGG-1-6	transfer RNA:Proline-AGG 1-6	0	1	1	no test	no test
FBgn0052129	tRNA:Pro-AGG-1-5	transfer RNA:Proline-AGG 1-5	0	1	1	no test	no test
FBgn0032484	kek4	kekkon 4	-1.04946	0.0025846	0.00507168	no	down
FBgn0032485	CG9426		-0.418833	2.54802e-06	7.32433e-06	no	down
FBgn0032483	CG15482		-5.30865	6.50515e-06	1.80204e-05	yes	down
FBgn0004191	snRNA:U2:34ABa	small nuclear RNA U2 at 34AB a	0	1	1	no test	no test
FBgn0032493	Mabi	Mabiki	0	1	1	no	no change
FBgn0051730	CG31730		0	1	1	no	no change
FBgn0032487	Ski6	Ski6	0.223845	0.21605	0.294685	no	up
FBgn0032489	CG15480		0	1	1	no	no change
FBgn0032479	CG16974		0.231267	5.4228e-13	2.56214e-12	no	up
FBgn0032481	CG16972		-0.354581	0.00133205	0.00272821	no	down
FBgn0000552	Edg84A	Ecdysone-dependent gene 84A	0	1	1	no test	no test
FBgn0004777	Ccp84Ag	Ccp84Ag	-2.64123	0.000537252	0.0011709	no	down
FBgn0037462	sunz	sungrazer	-4.13873	0.00409948	0.0078405	no	down
FBgn0051286	CG31286		-5.03983	4.38708e-05	0.000109459	yes	down
FBgn0262801	twr	twisted bristles roughened eye	0.35717	9.4788e-11	3.92861e-10	no	up
FBgn0025936	Eph	Eph receptor tyrosine kinase	-0.719974	1.34014e-14	6.91341e-14	no	down
FBgn0039911	CG1909		-0.483671	2.92998e-08	1.01088e-07	no	down
FBgn0011998	tRNA:Val-CAC-2-2	transfer RNA:Valine-CAC 2-2	0	1	1	no test	no test
FBgn0037503	CG14598		-5.53104	1.04609e-06	3.12205e-06	yes	down
FBgn0011999	tRNA:Val-CAC-2-1	transfer RNA:Valine-CAC 2-1	0	1	1	no test	no test
FBgn0003885	alphaTub84D	alpha-Tubulin at 84D	-0.473956	1.6632e-41	1.72997e-40	no	down
FBgn0004573	5-HT7	5-hydroxytryptamine (serotonin) receptor 7	-0.645685	0.131812	0.189138	no	down
FBgn0038100	Paip2	polyA-binding protein interacting protein 2	0.24984	0.169269	0.236834	no	up
FBgn0051109	CG31109		0.0895667	0.662302	0.780271	no	up
FBgn0039261	Ythdf	YTH N6-methyladenosine RNA binding protein	-0.213289	0.00730274	0.0133923	no	down
FBgn0039065	Rad60	Rad60	-0.00866482	0.956295	1	no	down
FBgn0051281	Tpl94D	Transition protein-like 94D	-5.94608	1.69473e-08	5.96129e-08	yes	down
FBgn0039030	CG6660		-0.31431	6.30798e-08	2.10796e-07	no	down
FBgn0017590	klg	klingon	-0.560749	0.00267607	0.00523946	no	down
FBgn0046114	Gclm	Glutamate-cysteine ligase modifier subunit	-0.109085	0.0182479	0.0308348	no	down
FBgn0039003	wfs1	wolfram syndrome 1	0.540452	7.31552e-08	2.43365e-07	no	up
FBgn0039007	CCAP	Crustacean cardioactive peptide	-0.361118	0.434874	0.546639	no	down
FBgn0039010	CG4907		-3.96629	5.71537e-09	2.08889e-08	yes	down
FBgn0011640	lark	lark	0.229694	2.05508e-05	5.36782e-05	no	up
FBgn0019662	qm	quemao	-0.579678	8.40176e-10	3.26536e-09	no	down
FBgn0035771	Sec63	Secretory 63	0.4575	3.5307e-38	3.47429e-37	no	up
FBgn0082598	akirin	akirin	0.279265	0.0214468	0.0358306	no	up
FBgn0039094	CG10184		0.151254	0.000238388	0.000545275	no	up
FBgn0051143	tRNA:Leu-CAA-2-3	transfer RNA:Leucine-CAA 2-3	0	1	1	no test	no test
FBgn0004187	snRNA:U1:95Cc	small nuclear RNA U1 at 95C c	0	1	1	no	no change
FBgn0039091	CG10182		-3.53104	1.04158e-05	2.81646e-05	yes	down
FBgn0004186	snRNA:U1:95Cb	small nuclear RNA U1 at 95C b	0.261813	0.945139	1	no	up
FBgn0014010	Rab5	Rab5	-0.325206	4.28599e-13	2.03737e-12	no	down
FBgn0038596	CG14312		-0.00122184	0.998452	1	no	down
FBgn0010877	l(3)05822	lethal (3) 05822	-0.0628526	0.226816	0.308112	no	down
FBgn0038598	CG7131		-1.14331	0.000565811	0.00122195	no	down
FBgn0038601	Polr1E	RNA polymerase I subunit E	0.538119	0.000320914	0.000717789	no	up
FBgn0035426	CG12078		-4.83917	0.000151066	0.000354609	yes	down
FBgn0011896	tRNA:Lys-CTT-1-10	transfer RNA:Lysine-CTT 1-10	0	1	1	no test	no test
FBgn0033853	Nadk1a	NAD kinase 1a	-0.223774	3.23995e-08	1.11073e-07	no	down
FBgn0053156	Nadk1b	NAD kinase 1b	0.585837	5.7166e-12	2.56216e-11	no	up
FBgn0036235	CG6938		-1.36112	0.153023	0.216368	no	down
FBgn0032282	CG7299		-3.13873	0.00963299	0.0171745	no	down
FBgn0031661	Gmd	GDP-mannose 4%2C6-dehydratase	-0.043477	0.690681	0.808886	no	down
FBgn0031663	CG8891		0.456018	4.40113e-06	1.23676e-05	no	up
FBgn0263322	CG43403		0	1	1	no test	no test
FBgn0263321	CG43402		-2.11735	1.45067e-17	8.42096e-17	yes	down
FBgn0263320	CG43401		0	1	1	no test	no test
FBgn0035755	CG14830		-1.09707	1.29631e-80	2.23897e-79	yes	down
FBgn0051944	tRNA:Gln-CTG-2-3	transfer RNA:Glutamine-CTG 2-3	0	1	1	no test	no test
FBgn0263446	asRNA:CR43469	antisense RNA:CR43469	-3.46641	0.0323762	0.052564	no	down
FBgn0263445	asRNA:CR43468	antisense RNA:CR43468	-0.305903	0.115393	0.167391	no	down
FBgn0263444	asRNA:CR43467	antisense RNA:CR43467	0	1	1	no test	no test
FBgn0263447	asRNA:CR43470	antisense RNA:CR43470	0	1	1	no test	no test
FBgn0034529	FAM21	Family with sequence similarity 21	-0.645685	0.00904909	0.016191	no	down
FBgn0034527	CG9945		0.170655	0.0518188	0.0807233	no	up
FBgn0267791	HnRNP-K	Heterogeneous nuclear ribonucleoprotein K	-0.0465986	0.332177	0.432532	no	down
FBgn0034532	CG13436		-2.66229	5.26469e-05	0.000130176	yes	down
FBgn0037613	Cks85A	Cyclin-dependent kinase subunit 85A	-0.370717	1.74146e-17	1.00798e-16	no	down
FBgn0037620	ranshi	ranshi	-1.07619	0.00306262	0.00595725	no	down
FBgn0004514	Oct-TyrR	Octopamine-Tyramine receptor	-0.040545	0.864681	0.975484	no	down
FBgn0000045	Act79B	Actin 79B	-1.20652	0	0	yes	down
FBgn0037146	P5CS	Delta[1]-pyrroline-5-carboxylate synthase	0.13536	2.59884e-25	1.91866e-24	no	up
FBgn0037627	CG13318		-4.83917	8.3733e-08	2.77699e-07	yes	down
FBgn0053191	CG33191		-1.9454	0.00136786	0.0027987	no	down
FBgn0053189	CG33189		0.0836671	0.834519	0.947547	no	up
FBgn0037621	M1BP	Motif 1 Binding Protein	0.430311	3.40387e-07	1.06027e-06	no	up
FBgn0037623	CG9801		-0.252308	0.00225157	0.00445177	no	down
FBgn0002709	mei-218	meiotic 218	-1.18671	1.3492e-07	4.3906e-07	yes	down
FBgn0034390	CG15093		0.2813	2.96961e-21	1.96695e-20	no	up
FBgn0038069	CG11608		0	1	1	no test	no test
FBgn0038068	CG11600		0	1	1	no test	no test
FBgn0030018	slpr	slipper	-0.36481	0.00236383	0.00466389	no	down
FBgn0028581	mei-217	meiotic 217	4.6614	0.000204244	0.000470086	yes	up
FBgn0064126	CG33722		0.285837	0.00144544	0.00295056	no	up
FBgn0053721	CG33721		0	1	1	no test	no test
FBgn0046874	Pif1B	PFTAIRE-interacting factor 1B	0.071069	1.91182e-05	5.00854e-05	no	up
FBgn0262891	CG43246		0	1	1	no	no change
FBgn0036494	Toll-6	Toll-6	0.183203	0.703947	0.821613	no	up
FBgn0030328	Amun	Amun	-0.00184355	0.981417	1	no	down
FBgn0030329	prtp	pretaporter	0.0671444	0.162262	0.228008	no	up
FBgn0267731	lncRNA:CR46062	long non-coding RNA:CR46062	0	1	1	no test	no test
FBgn0085362	Vml	Vitelline membrane-like	0	1	1	no test	no test
FBgn0267743	asRNA:CR46074	antisense RNA:CR46074	0	1	1	no test	no test
FBgn0267740	asRNA:CR46071	antisense RNA:CR46071	0.658668	0.398149	0.505407	no	up
FBgn0267741	CR46072		0	1	1	no test	no test
FBgn0267751	asRNA:CR46082	antisense RNA:CR46082	-0.870953	0.0490766	0.0767324	no	down
FBgn0267729	lncRNA:CR46060	long non-coding RNA:CR46060	0	1	1	no	no change
FBgn0267744	lncRNA:CR46075	long non-coding RNA:CR46075	0	1	1	no test	no test
FBgn0267750	asRNA:CR46081	antisense RNA:CR46081	0	1	1	no test	no test
FBgn0053300	Muc30E	Mucin 30E	0.861275	0.615459	0.736578	no	up
FBgn0033484	CG2269		-0.565439	4.59748e-22	3.13084e-21	no	down
FBgn0266569	CG42259		-0.655316	0.0095992	0.0171164	no	down
FBgn0041232	CG32395		0	1	1	no test	no test
FBgn0051785	CG31785		-2.46065	0.0107127	0.0189456	no	down
FBgn0016076	vri	vrille	0.323178	2.13637e-09	8.03182e-09	no	up
FBgn0041103	nht	no hitter	-5.59816	5.7383e-07	1.7555e-06	yes	down
FBgn0085271	CG34242		0.796076	1.68342e-11	7.29586e-11	no	up
FBgn0267645	lncRNA:CR45983	long non-coding RNA:CR45983	0	1	1	no test	no test
FBgn0031657	Polr1C	RNA polymerase I and III subunit C	0.11784	0.460825	0.574681	no	up
FBgn0031659	CG14043		-0.146587	0.0916592	0.135796	no	down
FBgn0031660	mRpL28	mitochondrial ribosomal protein L28	0.044663	0.115418	0.167393	no	up
FBgn0031662	CG3792		0.821844	6.87196e-22	4.65715e-21	no	up
FBgn0031650	CG14044		-0.553763	0.258381	0.346399	no	down
FBgn0031655	Marcal1	Marcal1	0.508042	0.00555376	0.0103663	no	up
FBgn0034321	CG14502		-2.94941	1.09427e-37	1.06929e-36	yes	down
FBgn0032221	Schip1	Schwannomin interacting protein 1	-0.514234	0.101603	0.14919	no	down
FBgn0259174	Nedd4	Nedd4	-0.282743	1.54962e-05	4.09327e-05	no	down
FBgn0284238	lncRNA:CR46322	long non-coding RNA:CR46322	0	1	1	no	no change
FBgn0284237	CG46321		0	1	1	no	no change
FBgn0000448	Hr3	Hormone receptor 3	0.521991	0.15395	0.217416	no	up
FBgn0035504	Teh4	tipE homolog 4	0.236339	0.187716	0.2599	no	up
FBgn0025790	TBPH	TAR DNA-binding protein-43 homolog	-0.0029061	0.966394	1	no	down
FBgn0032707	CG10348		-2.75344	2.90035e-33	2.56304e-32	yes	down
FBgn0034645	ND-B12	NADH dehydrogenase (ubiquinone) B12 subunit	0.331791	7.93405e-78	1.32631e-76	no	up
FBgn0039329	CG10669		0.21209	0.140302	0.19985	no	up
FBgn0037531	CG10445		-0.816797	0.154261	0.217789	no	down
FBgn0036052	CG10809		-4.93278	2.03404e-38	2.00999e-37	yes	down
FBgn0036336	Icmt	Isoprenylcysteine carboxyl methyltransferase	0.386732	0.0168657	0.0286716	no	up
FBgn0011994	tRNA:Thr-AGT-1-6	transfer RNA:Threonine-AGT 1-6	0	1	1	no test	no test
FBgn0036328	CG10749		-4.94608	7.96488e-05	0.000193936	yes	down
FBgn0039226	Ude	Uracil-DNA degrading factor	0.0622998	0.524838	0.642191	no	up
FBgn0011766	E2f1	E2F transcription factor 1	0.578527	3.31652e-07	1.03421e-06	no	up
FBgn0035813	CG8492		-1.37576	0.00176003	0.00355704	no	down
FBgn0036380	CG8757		0	1	1	no test	no test
FBgn0039213	atl	atlastin	0.0806724	0.00293941	0.00573028	no	up
FBgn0052495	Gss2	Glutathione synthetase 2	-0.21828	2.80248e-06	8.03112e-06	no	down
FBgn0030882	Gss1	Glutathione synthetase 1	0.0798595	0.0145162	0.0251588	no	up
FBgn0031296	gNacalpha	germinal nascent polypeptide-associated complex alpha subunit	-7.64652	2.04947e-22	1.41072e-21	yes	down
FBgn0039075	CG4393		-0.253285	0.163392	0.229389	no	down
FBgn0029791	AdamTS-B	ADAM metallopeptidase with thrombospondin type 1 motif B	-0.830953	8.37519e-20	5.27138e-19	no	down
FBgn0085417	natalisin	natalisin	0	1	1	no	no change
FBgn0035524	CG11583		-0.0777573	0.64957	0.768819	no	down
FBgn0035152	CG3386		-0.115733	0.416933	0.527012	no	down
FBgn0264709	lncRNA:CR43978	long non-coding RNA:CR43978	0	1	1	no test	no test
FBgn0004903	Rb97D	Ribonuclear protein at 97D	-0.138165	0.106861	0.156322	no	down
FBgn0041004	CG17715		0.159748	0.00672702	0.012416	no	up
FBgn0033212	LRR	Leucine-rich repeat	-0.116316	0.0933561	0.138019	no	down
FBgn0033904	CG18327		-1.80694	1.10557e-22	7.66256e-22	yes	down
FBgn0067779	dbr	debra	-0.64573	4.29006e-10	1.70268e-09	no	down
FBgn0263235	Phae2	Phaedra 2	0.554542	4.02714e-29	3.26685e-28	no	up
FBgn0051262	CG31262		0	1	1	no test	no test
FBgn0016976	stnA	stoned A	-0.872011	7.65093e-18	4.48952e-17	no	down
FBgn0035265	PIG-Wb	Phosphatidylinositol glycan anchor biosynthesis class W b	-2.31664	1.06894e-25	7.9798e-25	yes	down
FBgn0035264	Oseg4	Outer segment 4	-0.496277	0.142984	0.20334	no	down
FBgn0022702	Cht2	Chitinase 2	-1.2162	4.86516e-18	2.87528e-17	yes	down
FBgn0035268	CG8001		0.755922	1.08686e-33	9.70227e-33	no	up
FBgn0027594	drpr	draper	-0.187643	8.30751e-05	0.000200609	no	down
FBgn0036465	Rpn12R	Regulatory particle non-ATPase 12-related	-6.53104	7.05973e-12	3.15509e-11	yes	down
FBgn0035028	Start1	Start1	-0.41542	3.34458e-06	9.53015e-06	no	down
FBgn0036469	CG18649		-1.55376	0.00348698	0.00672678	no	down
FBgn0036467	CG12310		-0.769858	0.000136753	0.000322086	no	down
FBgn0036468	CG13461		-0.138725	0.82966	0.943326	no	down
FBgn0036466	CG18581		0.861275	0.615459	0.736578	no	up
FBgn0052579	CG32579		-0.268602	0.0421018	0.0665683	no	down
FBgn0030740	CG9917		-0.275564	3.8569e-08	1.31389e-07	no	down
FBgn0003371	sgg	shaggy	0.348953	6.26487e-11	2.62288e-10	no	up
FBgn0052767	CG32767		0.201125	0.402627	0.510676	no	up
FBgn0267096	lncRNA:CR45536	long non-coding RNA:CR45536	0	1	1	no test	no test
FBgn0267097	lncRNA:CR45537	long non-coding RNA:CR45537	0	1	1	no	no change
FBgn0052698	CARPB	Carbonic anhydrase-related protein B	0.776193	1.81114e-11	7.83729e-11	no	up
FBgn0267099	lncRNA:CR45539	long non-coding RNA:CR45539	0	1	1	no test	no test
FBgn0267101	lncRNA:CR45541	long non-coding RNA:CR45541	0	1	1	no test	no test
FBgn0267098	asRNA:CR45538	antisense RNA:CR45538	0	1	1	no	no change
FBgn0030078	CG10970		0.0826613	0.932028	1	no	up
FBgn0267103	lncRNA:CR45543	long non-coding RNA:CR45543	0	1	1	no test	no test
FBgn0267102	lncRNA:CR45542	long non-coding RNA:CR45542	0	1	1	no	no change
FBgn0000635	Fas2	Fasciclin 2	-0.341622	2.2706e-05	5.86747e-05	no	down
FBgn0027601	pdgy	pudgy	0.516187	8.41688e-68	1.28747e-66	no	up
FBgn0031544	CG17593		0.337804	3.96664e-12	1.79386e-11	no	up
FBgn0036043	Ae2	Anion exchanger 2	-1.13639	2.42316e-31	2.06845e-30	yes	down
FBgn0030761	CG9784		0.388419	5.85392e-07	1.78348e-06	no	up
FBgn0052057	dpr10	defective proboscis extension response 10	-0.714918	0.00406369	0.00777417	no	down
FBgn0030613	Rab3-GEF	Rab3 GDP-GTP exchange factor	-0.822064	1.50197e-09	5.71409e-09	no	down
FBgn0052054	CG32054		-0.93971	4.05972e-10	1.61263e-09	no	down
FBgn0052053	CG32053		-1.3778	0.178542	0.248423	no	down
FBgn0036066	CG14160		0.393981	0.000750426	0.0015961	no	up
FBgn0028875	nAChRalpha5	nicotinic Acetylcholine Receptor alpha5	0.797144	0.0274594	0.0451135	no	up
FBgn0033271	CG8708		0.221196	0.00558541	0.0104213	no	up
FBgn0033280	CG12126		-4.72369	0.000288287	0.000653978	yes	down
FBgn0050376	CG30376		-7.36754	3.85244e-19	2.37576e-18	yes	down
FBgn0010109	dpn	deadpan	0	1	1	no	no change
FBgn0033279	CG2291		-3.72369	0.0162461	0.0279466	no	down
FBgn0033274	CG14757		-0.102754	4.38803e-06	1.23357e-05	no	down
FBgn0033275	CG14756		0	1	1	no test	no test
FBgn0033272	RagC-D	Ras-related GTP binding C/D	0.312475	7.10938e-12	3.17021e-11	no	up
FBgn0050373	CG30373		1.22087	4.31178e-125	1.0262e-123	yes	up
FBgn0046793	CG32236		-5.66229	3.16057e-07	9.91084e-07	yes	down
FBgn0035575	CG7509		0.737892	0.00100198	0.00209435	no	up
FBgn0035571	CG12493		-1.96269	9.64873e-16	5.18513e-15	yes	down
FBgn0042131	CG18808		-1.40176	0.0557154	0.0862576	no	down
FBgn0035568	CG18418		-5.78258	9.70024e-08	3.19819e-07	yes	down
FBgn0035567	CG7514		0	1	1	no	no change
FBgn0035570	CG13712		0	1	1	no test	no test
FBgn0035569	CG15876		-4.30865	0.00208707	0.00417473	no	down
FBgn0050263	stum	stumble	-0.579021	0.0111077	0.0195776	no	down
FBgn0036180	Duba	Deubiquitinating enzyme A	-0.110297	0.18193	0.252887	no	down
FBgn0034022	CG12964		-5.53104	1.04609e-06	3.12205e-06	yes	down
FBgn0034023	Ir52a	Ionotropic receptor 52a	0	1	1	no	no change
FBgn0050203	CG30203		0.699387	0.0398727	0.0632791	no	up
FBgn0038676	CG6026		0	1	1	no	no change
FBgn0035422	RpL28	Ribosomal protein L28	0.0841954	3.92029e-08	1.33484e-07	no	up
FBgn0058198	CG40198		-1.23653	1.06445e-73	1.72399e-72	yes	down
FBgn0035425	CG17746		-0.449249	1.38053e-10	5.64514e-10	no	down
FBgn0035431	CG14968		-0.786424	1.26005e-07	4.11097e-07	no	down
FBgn0000719	fog	folded gastrulation	-1.3973	1.47256e-44	1.6205e-43	yes	down
FBgn0035358	CG14949		-1.59816	0.0435318	0.0686516	no	down
FBgn0027082	ProRS-m	Prolyl-tRNA synthetase%2C mitochondrial	0.446237	0.00265175	0.00519474	no	up
FBgn0023508	Ocrl	Oculocerebrorenal syndrome of Lowe	0.340103	3.82586e-09	1.41636e-08	no	up
FBgn0023511	Edem1	ER degradation enhancer%2C mannosidase alpha-like 1	0.251744	0.00996996	0.0177258	no	up
FBgn0052803	Ldaf1	Lipid droplet assembly factor 1	0.147714	0.265431	0.354868	no	up
FBgn0000117	arm	armadillo	0.237201	6.76086e-19	4.12227e-18	no	up
FBgn0020509	Acp62F	Accessory gland protein 62F	2.44624	0.00792391	0.0144353	no	up
FBgn0040340	TRAM	TRAM	-0.294221	4.26479e-06	1.20036e-05	no	down
FBgn0036291	CG10681		-0.636684	9.78734e-05	0.000234569	no	down
FBgn0040010	CG17493		-0.723688	2.78257e-08	9.62149e-08	no	down
FBgn0064225	RpL5	Ribosomal protein L5	-0.0538884	9.54726e-07	2.86214e-06	no	down
FBgn0003714	tko	technical knockout	0.250647	0.00878909	0.0157459	no	up
FBgn0030640	CG6294		0.446271	4.58159e-05	0.000114048	no	up
FBgn0262518	Rab8	Rab8	-0.103833	0.0171352	0.029077	no	down
FBgn0030809	Ubr1	Ubr1 ubiquitin ligase	0.496519	2.67683e-50	3.2099e-49	no	up
FBgn0026573	ADD1	ADD domain-containing protein 1	-0.326715	0.021134	0.0353711	no	down
FBgn0286925	CR46422		0	1	1	no test	no test
FBgn0286927	CR46424		0	1	1	no test	no test
FBgn0263030	CG43325		-2.32435	0.0207375	0.034753	no	down
FBgn0041710	yellow-f	yellow-f	-0.41415	0.602097	0.72398	no	down
FBgn0053145	GalT1	beta1%2C3-galactosyltransferase 1	-0.271803	0.0343181	0.0551367	no	down
FBgn0085283	CR34254		0	1	1	no	no change
FBgn0038107	CG17327		0.821352	6.07147e-13	2.86188e-12	no	up
FBgn0263376	CG43428		0	1	1	no	no change
FBgn0040359	CG11380		-3.88019	7.59406e-25	5.53664e-24	yes	down
FBgn0038102	CG14383		-2.46065	0.0107127	0.0189456	no	down
FBgn0288705	lncRNA:CR46500	long non-coding RNA:CR46500	0	1	1	no test	no test
FBgn0019890	Smg5	Smg5 nonsense mediated mRNA decay factor	0.258464	1.17248e-15	6.28156e-15	no	up
FBgn0028920	CG8997		-2.48154	0	0	yes	down
FBgn0028938	Vajk1		-4.42413	1.13473e-10	4.66447e-10	yes	down
FBgn0260407	mRpS23	mitochondrial ribosomal protein S23	0.279587	0.0287703	0.0471624	no	up
FBgn0053306	CG33306		-10.9493	6.88891e-135	1.74926e-133	yes	down
FBgn0053307	CG33307		0.162984	0.0589094	0.0907024	no	up
FBgn0034776	CG13527		-4.72369	0.000288287	0.000653978	yes	down
FBgn0000633	tei	teiresias	0.233243	0.476846	0.592189	no	up
FBgn0265496	lncRNA:CR44365	long non-coding RNA:CR44365	0.59824	0.563685	0.683824	no	up
FBgn0001961	Arpc1	Actin-related protein 2/3 complex%2C subunit 1	0.129557	0.00117065	0.002411	no	up
FBgn0265497	lncRNA:CR44366	long non-coding RNA:CR44366	1.08367	0.255263	0.342448	no	up
FBgn0030467	CG1764		0.212251	0.0892529	0.132427	no	up
FBgn0004956	upd1	unpaired 1	0	1	1	no	no change
FBgn0004174	Mst84Dc	Male-specific RNA 84Dc	-3.94608	0.00812235	0.0147681	no	down
FBgn0032084	CG13101		-0.698487	2.81462e-06	8.06262e-06	no	down
FBgn0053519	Unc-89	Unc-89	0.773703	0	0	no	up
FBgn0053542	upd3	unpaired 3	4.1092	2.58398e-05	6.63331e-05	yes	up
FBgn0039663	CG2321		0.268344	0.413098	0.522917	no	up
FBgn0086610	CG33342	HDC15381	0	1	1	no test	no test
FBgn0033607	CG9062		-0.435732	0.00031681	0.0007094	no	down
FBgn0262167	ana1	anastral spindle 1	-0.563413	0.000283082	0.000642586	no	down
FBgn0003134	Pp1alpha-96A	Protein phosphatase 1alpha at 96A	0.21415	9.04184e-06	2.45962e-05	no	up
FBgn0039205	CG13623		1.08652	1.46793e-90	2.74471e-89	yes	up
FBgn0037635	CG9837		-0.665174	1.48109e-10	6.04401e-10	no	down
FBgn0264790	asRNA:CR44020	antisense RNA:CR44020	0	1	1	no test	no test
FBgn0039201	DZIP1		-1.72369	0.0260811	0.0430455	no	down
FBgn0037633	CG9839		0.169397	0.325286	0.424465	no	up
FBgn0041174	Vhl	von Hippel-Lindau	0.149767	0.183882	0.255348	no	up
FBgn0085398	ppk9	pickpocket 9	0	1	1	no	no change
FBgn0085396	CG34367		-0.639624	0.0127493	0.0222919	no	down
FBgn0036362	CG10725		1.35604	5.31211e-05	0.000131256	yes	up
FBgn0036290	CG10638		0.836563	6.54296e-117	1.47711e-115	no	up
FBgn0000529	bsh	brain-specific homeobox	0	1	1	no	no change
FBgn0005561	sv	shaven	-1.51724	0.00280951	0.00549	no	down
FBgn0002565	Lsp2	Larval serum protein 2	2.49361	0	0	yes	up
FBgn0025885	Inos	myo-inositol-1-phosphate synthase	1.19833	0	0	yes	up
FBgn0266901	lncRNA:CR45361	long non-coding RNA:CR45361	-0.653299	0.354073	0.456221	no	down
FBgn0051848	CG31848		-3.46065	1.97146e-05	5.15996e-05	yes	down
FBgn0263413	lncRNA:CR43459	long non-coding RNA:CR43459	0.904088	7.70347e-12	3.42317e-11	no	up
FBgn0050001	CG30001		-0.361118	0.652105	0.771558	no	down
FBgn0033448	hebe	hebe	-0.0447446	0.238486	0.322872	no	down
FBgn0028984	Spn88Ea	Serpin 88Ea	0.220148	0.00335744	0.00649203	no	up
FBgn0033442	CG1690		-6.69331	4.93085e-13	2.33916e-12	yes	down
FBgn0259834	out	outsiders	-0.365464	1.22984e-07	4.01893e-07	no	down
FBgn0033446	CG1648		0.0581399	0.000746378	0.00158822	no	up
FBgn0027589	CG1688		-0.0530476	0.813394	0.928592	no	down
FBgn0266390	lncRNA:CR45030	long non-coding RNA:CR45030	0	1	1	no	no change
FBgn0266389	lncRNA:CR45029	long non-coding RNA:CR45029	0	1	1	no test	no test
FBgn0023143	Uba1	Ubiquitin activating enzyme 1	0.412438	1.34957e-48	1.57398e-47	no	up
FBgn0266683	lncRNA:CR45173	long non-coding RNA:CR45173	0	1	1	no test	no test
FBgn0266684	lncRNA:CR45174	long non-coding RNA:CR45174	0	1	1	no test	no test
FBgn0266685	asRNA:CR45175	antisense RNA:CR45175	1.24453	0.00431515	0.00816952	no	up
FBgn0266686	lncRNA:CR45176	long non-coding RNA:CR45176	0	1	1	no test	no test
FBgn0266687	lncRNA:CR45177	long non-coding RNA:CR45177	0.183203	0.84931	0.961233	no	up
FBgn0266688	lncRNA:CR45178	long non-coding RNA:CR45178	0	1	1	no test	no test
FBgn0266689	lncRNA:CR45179	long non-coding RNA:CR45179	0	1	1	no test	no test
FBgn0261289	CheB98a	Chemosensory protein A 98a	-6.04562	5.38605e-09	1.97987e-08	yes	down
FBgn0032387	CG16965		-0.03081	0.786685	0.904054	no	down
FBgn0033996	CG11807		-0.336738	0.000126567	0.00029925	no	down
FBgn0033502	CG12910		-0.156213	0.325091	0.424289	no	down
FBgn0033373	Nadk2	NAD kinase 2%2C mitochondrial	-0.0587033	0.343736	0.446054	no	down
FBgn0033372	CG13742		-2.62415	0.0477383	0.0747898	no	down
FBgn0004885	tok	tolkin	0.758139	1.14159e-53	1.43897e-52	no	up
FBgn0003719	tld	tolloid	0	1	1	no test	no test
FBgn0000140	asp	abnormal spindle	-5.26801	3.30319e-10	1.31958e-09	yes	down
FBgn0040600	CG13631		-0.082425	0.201304	0.276966	no	down
FBgn0039225	Ets96B	Ets96B	0.292577	0.223576	0.303975	no	up
FBgn0039228	CG6980		-3.46065	0.00254448	0.00500413	no	down
FBgn0050506	tRNA:Thr-TGT-2-2	transfer RNA:Threonine-TGT 2-2	0	1	1	no test	no test
FBgn0082585	sprt	sprite	-0.136127	0.0216815	0.0361839	no	down
FBgn0054054	CG34054		-0.605851	0.00789172	0.0143842	no	down
FBgn0054051	CG34051		0	1	1	no test	no test
FBgn0035785	ppk26	pickpocket 26	-0.489223	0.106873	0.156323	no	down
FBgn0265794	lncRNA:CR44583	long non-coding RNA:CR44583	0	1	1	no test	no test
FBgn0265793	lncRNA:CR44582	long non-coding RNA:CR44582	0	1	1	no test	no test
FBgn0265792	lncRNA:CR44581	long non-coding RNA:CR44581	0	1	1	no test	no test
FBgn0051870	CG31870		-5.30865	6.50515e-06	1.80204e-05	yes	down
FBgn0265791	lncRNA:CR44580	long non-coding RNA:CR44580	0	1	1	no test	no test
FBgn0032391	escl	escl	0.277381	0.141373	0.201294	no	up
FBgn0032390	dgt2	dim gamma-tubulin 2	-0.0562632	0.796369	0.913165	no	down
FBgn0265796	lncRNA:CR44585	long non-coding RNA:CR44585	0	1	1	no test	no test
FBgn0265797	lncRNA:CR44586	long non-coding RNA:CR44586	0	1	1	no test	no test
FBgn0023441	fus	fusilli	-0.176749	0.00135733	0.00277836	no	down
FBgn0035165	CG13887		0.863635	3.48902e-65	5.18443e-64	no	up
FBgn0262512	Vha14-1	Vacuolar H[+] ATPase 14kD subunit 1	-0.379345	3.68141e-25	2.70651e-24	no	down
FBgn0031469	CG18558		-3.72369	0.000676738	0.00144837	no	down
FBgn0034288	CG5084		4.0312	0.0039846	0.00763116	no	up
FBgn0266847	lncRNA:CR45309	long non-coding RNA:CR45309	0	1	1	no test	no test
FBgn0035333	CG1317		0.376621	2.55458e-28	2.02664e-27	no	up
FBgn0034033	CG8204		-0.100758	0.542408	0.660408	no	down
FBgn0085423	GramD1B	GRAM domain containing 1B	-0.225453	0.0248495	0.0411384	no	down
FBgn0039576	UQCR-14L	Ubiquinol-cytochrome c reductase 14 kDa subunit-like	-5.53104	1.04609e-06	3.12205e-06	yes	down
FBgn0004171	Mst98Cb	Male-specific RNA 98Cb	-6.26057	3.57471e-10	1.4244e-09	yes	down
FBgn0053213	Boh1	Buddy of Hmr 1	0.0656331	0.821066	0.935069	no	up
FBgn0039557	CG12259		-0.0790191	0.567695	0.687856	no	down
FBgn0039554	CG5003		0.661531	1.88352e-18	1.12834e-17	no	up
FBgn0002865	Mst98Ca	Male-specific RNA 98Ca	-8.62399	1.04957e-38	1.04083e-37	yes	down
FBgn0263457	asRNA:CR43480	antisense RNA:CR43480	-1.13873	0.250034	0.336881	no	down
FBgn0263455	asRNA:CR43478	antisense RNA:CR43478	0	1	1	no test	no test
FBgn0263454	asRNA:CR43477	antisense RNA:CR43477	0	1	1	no test	no test
FBgn0037395	CG10280		0	1	1	no test	no test
FBgn0003130	Poxn	Pox neuro	0.861275	0.615459	0.736578	no	up
FBgn0015558	tty	tweety	-0.576647	6.30133e-05	0.000154799	no	down
FBgn0263971	CG43725		0	1	1	no test	no test
FBgn0031505	ND-B14.5B	NADH dehydrogenase (ubiquinone) B14.5 B subunit	0.303705	1.79346e-60	2.48606e-59	no	up
FBgn0033097	Zip42C.2	Zinc/iron regulated transporter-related protein 42C.2	-4.30865	0.00208707	0.00417473	no	down
FBgn0286930	CG46427		-4.53104	0.000769437	0.00163505	no	down
FBgn0286929	CG46426		-0.141414	0.483786	0.599747	no	down
FBgn0266811	CG45273		0	1	1	no	no change
FBgn0037565	CG9626		0.915277	6.50071e-55	8.32874e-54	no	up
FBgn0039523	CG12885		-0.116005	0.650307	0.769561	no	down
FBgn0000427	dec	defective chorion	-3.72369	0.0162461	0.0279466	no	down
FBgn0029971	ND-MNLL	NADH dehydrogenase (ubiquinone) MNLL subunit	0.326902	2.65827e-39	2.66624e-38	no	up
FBgn0029970	Nek2	Nek2	-0.875691	0.398026	0.505753	no	down
FBgn0029969	Acat1	Acetyl-CoA acetyltransferase 1	0.142758	9.04298e-05	0.000217471	no	up
FBgn0032077	CG9515		-0.173063	0.198218	0.273013	no	down
FBgn0032078	C1GalTA	Core 1 Galactosyltransferase A	-0.325977	0.000348525	0.000777563	no	down
FBgn0267433	kl-5	male fertility factor kl5	0	1	1	no test	no test
FBgn0267489	PRY	polycystine-related-Y	0	1	1	no test	no test
FBgn0010314	Cks30A	Cyclin-dependent kinase subunit 30A	-0.94608	0.285845	0.378128	no	down
FBgn0266160	asRNA:CR44866	antisense RNA:CR44866	0	1	1	no test	no test
FBgn0001987	Gli	Gliotactin	-0.490916	6.60554e-11	2.76221e-10	no	down
FBgn0001989	ND-B17	NADH dehydrogenase (ubiquinone) B17 subunit	0.512315	1.03325e-169	3.18179e-168	no	up
FBgn0266161	lncRNA:CR44867	long non-coding RNA:CR44867	0	1	1	no	no change
FBgn0266162	lncRNA:CR44868	long non-coding RNA:CR44868	-2.30865	0.0196981	0.0331417	no	down
FBgn0028858	CG10839		-3.72369	0.0162461	0.0279466	no	down
FBgn0028644	beat-Ic	beaten path Ic	-1.13873	0.0463359	0.0727632	no	down
FBgn0013433	beat-Ia	beaten path Ia	-1.11176	0.000798329	0.00169312	no	down
FBgn0266165	lncRNA:CR44871	long non-coding RNA:CR44871	0	1	1	no test	no test
FBgn0031623	Taf12L	TBP-associated factor 30kD subunit alpha-2	-5.38665	5.42321e-11	2.27934e-10	yes	down
FBgn0000227	Elba1	Early boundary activity 1	0	1	1	no test	no test
FBgn0031622	CG3251		-5.30865	6.50515e-06	1.80204e-05	yes	down
FBgn0028482	bdl	borderless	-0.238529	1.3861e-11	6.06155e-11	no	down
FBgn0020762	Atet	ABC transporter expressed in trachea	-0.488289	4.5906e-14	2.30218e-13	no	down
FBgn0026319	Traf4	TNF-receptor-associated factor 4	-0.877528	8.85562e-10	3.43795e-09	no	down
FBgn0031596	CG15429		0	1	1	no	no change
FBgn0264691	Lst8	Lst8	0.0991385	0.460702	0.574579	no	up
FBgn0266234	lncRNA:CR44929	long non-coding RNA:CR44929	0	1	1	no test	no test
FBgn0266229	lncRNA:CR44924	long non-coding RNA:CR44924	0	1	1	no test	no test
FBgn0266230	lncRNA:CR44925	long non-coding RNA:CR44925	0	1	1	no test	no test
FBgn0266227	lncRNA:CR44922	long non-coding RNA:CR44922	-0.164875	0.528766	0.646489	no	down
FBgn0266228	lncRNA:CR44923	long non-coding RNA:CR44923	0	1	1	no	no change
FBgn0266233	lncRNA:CR44928	long non-coding RNA:CR44928	0	1	1	no test	no test
FBgn0266226	lncRNA:CR44921	long non-coding RNA:CR44921	0	1	1	no	no change
FBgn0266231	lncRNA:CR44926	long non-coding RNA:CR44926	0	1	1	no test	no test
FBgn0266232	lncRNA:CR44927	long non-coding RNA:CR44927	0	1	1	no test	no test
FBgn0266318	lncRNA:CR44983	long non-coding RNA:CR44983	0	1	1	no test	no test
FBgn0266319	asRNA:CR44984	antisense RNA:CR44984	0	1	1	no test	no test
FBgn0266311	asRNA:CR44976	antisense RNA:CR44976	0.903095	0.592099	0.713548	no	up
FBgn0266312	lncRNA:CR44977	long non-coding RNA:CR44977	2.1832	0.109372	0.159547	no	up
FBgn0266313	lncRNA:CR44978	long non-coding RNA:CR44978	-1.98672	0.00269136	0.00526792	no	down
FBgn0266314	lncRNA:CR44979	long non-coding RNA:CR44979	0	1	1	no test	no test
FBgn0266315	lncRNA:CR44980	long non-coding RNA:CR44980	0.55238	0.0244792	0.0405685	no	up
FBgn0266316	asRNA:CR44981	antisense RNA:CR44981	0.446237	0.731972	0.849661	no	up
FBgn0266317	asRNA:CR44982	antisense RNA:CR44982	0	1	1	no test	no test
FBgn0038448	CG12783		0	1	1	no	no change
FBgn0262961	CG43272		0	1	1	no test	no test
FBgn0050010	CG30010		-0.0779002	0.576741	0.697734	no	down
FBgn0024814	Clc	Clathrin light chain	0.0120693	0.79705	0.913647	no	up
FBgn0033687	CG8407		0.401843	0.472888	0.587845	no	up
FBgn0267861	Maf1	Maf1	-0.0656661	0.268429	0.357481	no	down
FBgn0031976	CG7367		1.06336	0.0018868	0.0037974	no	up
FBgn0026372	RpL23A	Ribosomal protein L23A	0.202322	1.59015e-90	2.96926e-89	no	up
FBgn0038223	Afti	Aftiphilin	-0.758498	5.14724e-09	1.89456e-08	no	down
FBgn0032634	Polr2J	RNA polymerase II subunit J	-0.0736303	0.61008	0.732075	no	down
FBgn0051803	Rsph9	Radial spoke head protein 9	-3.13873	7.33197e-06	2.01163e-05	yes	down
FBgn0034827	Klp59D	Kinesin-like protein at 59D	-7.44251	5.68363e-20	3.59664e-19	yes	down
FBgn0034829	CG9899		-6.69331	4.93085e-13	2.33916e-12	yes	down
FBgn0034820	CG13538		0	1	1	no	no change
FBgn0050192	CG30192		0	1	1	no	no change
FBgn0045483	Gr59a	Gustatory receptor 59a	0	1	1	no	no change
FBgn0045482	Gr59b	Gustatory receptor 59b	0	1	1	no test	no test
FBgn0050202	tRNA:Ser-TGA-2-1	transfer RNA:Serine-TGA 2-1	0	1	1	no test	no test
FBgn0034816	CG3085		-2.34101	1.75449e-16	9.76477e-16	yes	down
FBgn0021979	l(2)k09913	lethal (2) k09913	0.00914027	0.720732	0.838486	no	up
FBgn0030752	Cdc50	Cell division cycle 50	0.434299	3.02337e-21	2.00161e-20	no	up
FBgn0261609	eIF2alpha	eukaryotic translation initiation factor 2 subunit alpha	0.719807	1.78245e-64	2.61264e-63	no	up
FBgn0030749	AnxB11	Annexin B11	1.43277	1.68523e-162	4.961e-161	yes	up
FBgn0032422	atilla	atilla	0.0754172	0.042016	0.0664476	no	up
FBgn0010416	TH1	TH1	0.187956	0.0895154	0.132788	no	up
FBgn0030744	CG9992		-0.773811	1.13187e-06	3.34888e-06	no	down
FBgn0069354	Porin2	Porin2	-2.42825	9.03014e-17	5.08425e-16	yes	down
FBgn0264352	lncRNA:CR43808	long non-coding RNA:CR43808	0	1	1	no test	no test
FBgn0267698	Pak	p21-activated kinase	-0.0418915	0.586721	0.707552	no	down
FBgn0011260	Sema2a	Semaphorin 2a	-0.656709	4.65069e-06	1.30558e-05	no	down
FBgn0266762	CR45227		0	1	1	no test	no test
FBgn0010638	Sec61beta	Sec61 beta subunit	-0.384519	2.48282e-17	1.42651e-16	no	down
FBgn0050197	CG30197		-0.230399	1.88463e-10	7.64412e-10	no	down
FBgn0036278	CrzR	Corazonin receptor	-0.810711	1.69388e-18	1.01691e-17	no	down
FBgn0005640	Eip63E	Ecdysone-induced protein 63E	-0.065969	0.407928	0.516932	no	down
FBgn0001986	Mtr4	Mtr4 helicase	0.189447	0.0451315	0.0709751	no	up
FBgn0041627	Ku80	Ku80	0.820052	1.52675e-08	5.39066e-08	no	up
FBgn0001990	wek	weckle	0.158955	0.42127	0.531871	no	up
FBgn0022288	l(2)09851	lethal (2) 09851	-0.257811	0.00744014	0.0136158	no	down
FBgn0264956	lncRNA:CR44125	long non-coding RNA:CR44125	0	1	1	no	no change
FBgn0264957	lncRNA:CR44126	long non-coding RNA:CR44126	0	1	1	no test	no test
FBgn0264958	lncRNA:CR44127	long non-coding RNA:CR44127	-0.0131945	0.982501	1	no	down
FBgn0261429	lncRNA:CR42646	long non-coding RNA:CR42646	0	1	1	no	no change
FBgn0286203	stw	straw	-2.07014	6.2406e-94	1.19878e-92	yes	down
FBgn0050438	Ugt50B3	UDP-glycosyltransferase family 50 member B3	-1.88596	2.80835e-06	8.04629e-06	yes	down
FBgn0264748	CG44006		0.236784	0.45095	0.564321	no	up
FBgn0264747	CG44005		0	1	1	no test	no test
FBgn0264744	CG44002		-0.30865	0.445047	0.558227	no	down
FBgn0264815	Pde1c	Phosphodiesterase 1c	-0.140438	0.0637757	0.0974683	no	down
FBgn0261283	SREBP	Sterol regulatory element binding protein	1.066	0	0	yes	up
FBgn0036932	Lamtor1	Late endosomal/lysosomal adaptor%2C MAPK and MTOR activator 1	-0.0818846	0.302274	0.397838	no	down
FBgn0036934	sNPF-R	short neuropeptide F receptor	0.163837	0.421813	0.532462	no	up
FBgn0036935	CG14186		-0.704323	2.04921e-05	5.3545e-05	no	down
FBgn0029589	CG14810		-1.94608	0.0648784	0.0989918	no	down
FBgn0025624	CG4025		0.356422	2.6848e-05	6.88708e-05	no	up
FBgn0040395	Unc-76	Uncoordinated 76	-0.211584	3.68065e-05	9.31238e-05	no	down
FBgn0028969	deltaCOP	Coat Protein (coatomer) delta	0.816862	2.26941e-111	4.87265e-110	no	up
FBgn0026090	Lamtor5	Late endosomal/lysosomal adaptor%2C MAPK and MTOR activator 5	0.92449	1.65169e-37	1.60395e-36	no	up
FBgn0000382	csw	corkscrew	-0.225431	0.000177532	0.000411506	no	down
FBgn0264324	spg	sponge	0.349643	7.91878e-07	2.38822e-06	no	up
FBgn0265274	Inx3	Innexin 3	-0.385392	3.396e-08	1.16082e-07	no	down
FBgn0053203	CG33203		-0.341907	0.00176999	0.00357614	no	down
FBgn0039214	puf	puffyeye	-0.0296325	0.703171	0.820844	no	down
FBgn0002044	swm	second mitotic wave missing	-0.22135	2.32939e-05	6.00832e-05	no	down
FBgn0035977	PGRP-LF	Peptidoglycan recognition protein LF	-0.961861	1.02144e-07	3.35276e-07	no	down
FBgn0030163	CG1791		0.240899	0.0291281	0.0476932	no	up
FBgn0035971	CG4477		-3.46065	0.0328387	0.0532904	no	down
FBgn0052693	Gr9a	Gustatory receptor 9a	0	1	1	no test	no test
FBgn0035975	PGRP-LA	Peptidoglycan recognition protein LA	-0.122992	0.196515	0.271146	no	down
FBgn0005391	Yp2	Yolk protein 2	-1.5793	0.00853352	0.0153193	no	down
FBgn0041337	Cyp309a2	Cytochrome P450 309a2	0.497568	6.61078e-12	2.95727e-11	no	up
FBgn0031451	CG9961		-0.537275	0.185427	0.257111	no	down
FBgn0031441	CG9962		-5.83917	5.40383e-08	1.81924e-07	yes	down
FBgn0026479	Drp1	Dynamin related protein 1	0.069175	0.152125	0.215272	no	up
FBgn0031436	ND-B17.2	NADH dehydrogenase (ubiquinone) B17.2 subunit	0.786946	0	0	no	up
FBgn0031434	insv	insensitive	-1.40176	6.24966e-08	2.08947e-07	yes	down
FBgn0026778	Rad1	Radiation insensitive 1	-0.244336	0.443082	0.556209	no	down
FBgn0263743	CG43668		0	1	1	no test	no test
FBgn0263742	CG43667		0	1	1	no test	no test
FBgn0263740	eIF2gamma	eukaryotic translation initiation factor 2 subunit gamma	0.20068	1.5889e-06	4.64626e-06	no	up
FBgn0263755	Su(var)3-9	Suppressor of variegation 3-9	0.464165	0.0843534	0.125582	no	up
FBgn0263738	Ada2a	transcriptional Adaptor 2a	1.50298	1.16661e-16	6.53174e-16	yes	up
FBgn0033528	trsn	translin	0.610624	0.000240207	0.000549258	no	up
FBgn0005427	ewg	erect wing	-0.29107	0.00260548	0.0051098	no	down
FBgn0014007	Ptp69D	Protein tyrosine phosphatase 69D	-1.34761	1.03898e-21	6.98727e-21	yes	down
FBgn0039470	CG6296		-1.89545	1.14449e-11	5.04425e-11	yes	down
FBgn0039471	CG6295		0.0915065	1.48271e-11	6.45388e-11	no	up
FBgn0039469	TwdlC	TweedleC	-0.138725	0.906198	1	no	down
FBgn0039467	CG14253		-0.381376	0.00989438	0.0176003	no	down
FBgn0026189	promL	prominin-like	-0.943727	2.97311e-34	2.69519e-33	no	down
FBgn0035409	CG14963		-4.07466	1.60218e-117	3.63455e-116	yes	down
FBgn0266582	ND-30	NADH dehydrogenase (ubiquinone) 30 kDa subunit	0.130209	5.46638e-21	3.59527e-20	no	up
FBgn0035407	Asciz	ASCIZ zinc finger protein	0.217036	0.218798	0.298172	no	up
FBgn0035402	Usp5	Ubiquitin specific protease 5	0.473529	8.30438e-13	3.89219e-12	no	up
FBgn0036393	CG17362		0	1	1	no test	no test
FBgn0036397	Nprl3	Nitrogen permease regulator-like 3	0.157165	0.203199	0.279026	no	up
FBgn0036391	CG17364		-0.139176	0.028995	0.0474863	no	down
FBgn0036421	CG13481		-4.13873	0.00409948	0.0078405	no	down
FBgn0010105	comm	commissureless	-0.41719	0.0075149	0.0137437	no	down
FBgn0263970	lncRNA:CR43724	long non-coding RNA:CR43724	0	1	1	no test	no test
FBgn0030873	CG15814		0.154121	0.0213451	0.0356946	no	up
FBgn0264468	asRNA:CR43876	antisense RNA:CR43876	0	1	1	no test	no test
FBgn0026058	OdsH	Ods-site homeobox	-0.443896	0.0265877	0.0437581	no	down
FBgn0264481	asRNA:CR43889	antisense RNA:CR43889	0	1	1	no	no change
FBgn0030872	Ucp4A	Uncoupling protein 4A	0.999426	0	0	no	up
FBgn0264467	asRNA:CR43875	antisense RNA:CR43875	3.56836	0.000878763	0.00185251	no	up
FBgn0264464	asRNA:CR43872	antisense RNA:CR43872	-4.32934	0.00191285	0.00384708	no	down
FBgn0262366	CG43064		0.341268	0.262215	0.35097	no	up
FBgn0262361	CG43059		-3.46065	0.0328387	0.0532904	no	down
FBgn0262362	CG43060		2.82925	6.0858e-50	7.23597e-49	yes	up
FBgn0262359	CG43057		0	1	1	no test	no test
FBgn0262360	CG43058		0	1	1	no	no change
FBgn0262364	CG43062		-0.553763	0.613241	0.735177	no	down
FBgn0262365	CG43063		0	1	1	no test	no test
FBgn0262363	CG43061		-4.13873	0.00409948	0.0078405	no	down
FBgn0016672	Ipp	Inositol polyphosphate 1-phosphatase	-0.412616	2.86484e-08	9.89378e-08	no	down
FBgn0047199	CG31517		0	1	1	no	no change
FBgn0015270	Orc2	Origin recognition complex subunit 2	-2.30865	0.000973708	0.00204133	no	down
FBgn0038160	CG9759		-6.78258	1.02417e-13	5.03021e-13	yes	down
FBgn0003060	CG9757		0	1	1	no	no change
FBgn0000576	ems	empty spiracles	-1.04143	0.0041818	0.00793204	no	down
FBgn0262869	Gfrl	Glial cell line-derived neurotrophic family receptor-like	0.59824	0.0554994	0.0859706	no	up
FBgn0038195	CG3061		0.392466	7.82149e-21	5.1131e-20	no	up
FBgn0004369	Ptp99A	Protein tyrosine phosphatase 99A	-0.517639	1.85327e-06	5.38792e-06	no	down
FBgn0038788	Sirt2	Sirtuin 2	0.587153	2.91608e-16	1.59702e-15	no	up
FBgn0052644	Mur11Da	Mucin related 11Da	0	1	1	no test	no test
FBgn0052642	CG32642		0	1	1	no	no change
FBgn0030425	Nep6	Neprilysin 6	0.610657	8.21605e-36	7.71704e-35	no	up
FBgn0011826	Pp2B-14D	Protein phosphatase 2B at 14D	-0.199426	0.0242258	0.0401675	no	down
FBgn0262739	AGO1	Argonaute-1	-0.106057	0.306313	0.402626	no	down
FBgn0035097	CG13405		0	1	1	no	no change
FBgn0262679	CG43149		-1.72369	1.04472e-18	6.32601e-18	yes	down
FBgn0261270	Sps1	Selenophosphate synthetase 1	0.0320271	0.696565	0.814689	no	up
FBgn0033921	tej	tejas	-1.40176	0.0557154	0.0862576	no	down
FBgn0033925	CG8617		3.47451	0	0	yes	up
FBgn0033926	Arc1	Activity-regulated cytoskeleton associated protein 1	3.8807	0	0	yes	up
FBgn0033915	Snrk	SNF related kinase	-0.35937	1.10325e-06	3.26764e-06	no	down
FBgn0001220	Hsc70-5	Heat shock protein 70 cognate 5	0.804691	0	0	no	up
FBgn0037960	mthl5	methuselah-like 5	-0.250618	0.162888	0.228727	no	down
FBgn0067783	DPCoAC	Dephosphocoenzyme A carrier	0.351827	1.26045e-19	7.88734e-19	no	up
FBgn0266268	FeCH	Ferrochelatase	0.750821	4.29858e-73	6.92209e-72	no	up
FBgn0039879	Ir100a	Ionotropic receptor 100a	-1.72369	0.265923	0.355458	no	down
FBgn0039881	CG1971		-0.0798317	0.698364	0.816454	no	down
FBgn0027620	Acf	ATP-dependent chromatin assembly factor large subunit	0.190111	0.26981	0.359218	no	up
FBgn0039875	sip3	septin interacting protein 3	-0.0446308	0.460998	0.574846	no	down
FBgn0005632	faf	fat facets	0.135998	0.000653321	0.00140017	no	up
FBgn0011747	Ank	Ankyrin	-0.575463	1.85801e-41	1.92974e-40	no	down
FBgn0052006	CG32006		-3.72369	1.53459e-06	4.49213e-06	yes	down
FBgn0017545	RpS3A	Ribosomal protein S3A	0.0383563	0.00136742	0.0027982	no	up
FBgn0004859	ci	cubitus interruptus	-0.00916573	0.955251	1	no	down
FBgn0025740	PlexB	Plexin B	-0.401116	0.00761471	0.0139172	no	down
FBgn0032184	CG13135		0	1	1	no	no change
FBgn0051874	Fum4	Fumarase 4	-2.07732	0.000479976	0.0010531	no	down
FBgn0032189	Ripalpha	RPA-interacting protein alpha	-0.907745	0.000173887	0.000403324	no	down
FBgn0032191	Snx17	Sorting nexin 17	-0.0918922	0.202181	0.278036	no	down
FBgn0032181	CG13133		-1.04431	5.23378e-19	3.2121e-18	yes	down
FBgn0032638	SPH93	Serine protease homolog 93	-1.72369	0.265923	0.355458	no	down
FBgn0035811	Mcad	Medium-chain acyl-CoA dehydrogenase	0.296507	5.54891e-53	6.91374e-52	no	up
FBgn0082989	snoRNA:Psi28S-2442a	snoRNA:Psi28S-2442a	0	1	1	no test	no test
FBgn0039251	Trf4-2	Topoisomerase related function 4-2	-4.72369	4.13068e-13	1.96554e-12	yes	down
FBgn0039249	CG11168		0.647591	1.34275e-21	8.99563e-21	no	up
FBgn0051382	tRNA:Asp-GTC-1-12	transfer RNA:Aspartic acid-GTC 1-12	0	1	1	no test	no test
FBgn0039250	Mink	Mitotic spindle and nuclear protein	0.179988	0.317155	0.415128	no	up
FBgn0043799	CG31381		-6.20352	7.59004e-10	2.96054e-09	yes	down
FBgn0039241	CG11089		0.697259	2.53015e-70	3.95638e-69	no	up
FBgn0039246	CG10845		-4.13873	0.00409948	0.0078405	no	down
FBgn0039244	CG11069		-0.688064	2.00554e-06	5.79581e-06	no	down
FBgn0026411	Lim1	LIM homeobox 1	0.812365	0.0688461	0.104298	no	up
FBgn0028737	eEF1beta	eukaryotic translation elongation factor 1 beta	0.994516	0	0	no	up
FBgn0266851	lncRNA:CR45312	long non-coding RNA:CR45312	0	1	1	no test	no test
FBgn0266850	lncRNA:CR45311	long non-coding RNA:CR45311	0	1	1	no test	no test
FBgn0266849	lncRNA:CR45310	long non-coding RNA:CR45310	0	1	1	no test	no test
FBgn0085222	CG34193		0	1	1	no	no change
FBgn0085486	CG34457		-1.62415	0.0212286	0.0355251	no	down
FBgn0034354	GstE11	Glutathione S transferase E11	1.56467	1.92805e-97	3.83481e-96	yes	up
FBgn0265957	lncRNA:CR44744	long non-coding RNA:CR44744	0	1	1	no	no change
FBgn0265952	lncRNA:CR44739	long non-coding RNA:CR44739	0	1	1	no test	no test
FBgn0265956	lncRNA:CR44743	long non-coding RNA:CR44743	0	1	1	no test	no test
FBgn0031696	Bub1	Bub1 kinase	-0.0633435	0.611129	0.733271	no	down
FBgn0265955	lncRNA:CR44742	long non-coding RNA:CR44742	0	1	1	no test	no test
FBgn0052833	CG32833		0	1	1	no test	no test
FBgn0032940	Mondo	Mondo	0.0945718	0.0317663	0.0516695	no	up
FBgn0026787	Nhe1	Na[+]/H[+] hydrogen exchanger 1	0.116235	0.126731	0.182256	no	up
FBgn0260439	Pp2A-29B	Protein phosphatase 2A at 29B	0.292311	4.18658e-29	3.39226e-28	no	up
FBgn0004436	Ubc6	Ubiquitin conjugating enzyme 6	-0.0933932	0.0053863	0.0100738	no	down
FBgn0265266	CG13639		-2.30019	8.61326e-13	4.02621e-12	yes	down
FBgn0036279	Ncc69	sodium chloride cotransporter 69	0.396191	1.1017e-21	7.40547e-21	no	up
FBgn0015019	CCT3	Chaperonin containing TCP1 subunit 3	0.383577	4.68999e-14	2.34867e-13	no	up
FBgn0054049	CG34049		0	1	1	no	no change
FBgn0000229	bsk	basket	-0.565258	8.52339e-14	4.21576e-13	no	down
FBgn0038083	Ugt37A3	UDP-glycosyltransferase family 37 member A3	-2.18391	1.02977e-29	8.48591e-29	yes	down
FBgn0264344	CG43800		-3.31664	0.00478556	0.00901393	no	down
FBgn0000541	E(bx)	Enhancer of bithorax	-0.248573	0.0271988	0.0447115	no	down
FBgn0040398	CG14629		1.13556	0	0	yes	up
FBgn0264341	CG43797		-4.72369	0.000288287	0.000653978	yes	down
FBgn0037171	CG14459		-0.138725	0.94576	1	no	down
FBgn0040337	CG3021		0.123033	0.220236	0.299956	no	up
FBgn0286758	snoRNA:Me18S-G1358c	small nucleolar RNA Me18S-G1358c	0	1	1	no test	no test
FBgn0033058	CCHa2-R	CCHamide-2 receptor	-0.477527	0.147591	0.209383	no	down
FBgn0034626	bisc	biscotti	0.585125	1.325e-06	3.89811e-06	no	up
FBgn0053082	Rpp21	Ribonuclease P/MRP subunit p21	0.0179143	0.945735	1	no	up
FBgn0004168	5-HT1A	5-hydroxytryptamine (serotonin) receptor 1A	-1.52119	5.27289e-07	1.61699e-06	yes	down
FBgn0028663	VhaM9.7-b	Vacuolar H[+] ATPase M9.7 subunit b	-0.212411	3.18176e-08	1.09158e-07	no	down
FBgn0015283	Rpn10	Regulatory particle non-ATPase 10	0.310928	5.9188e-16	3.20153e-15	no	up
FBgn0037094	CG7611		-0.319252	1.63469e-24	1.1826e-23	no	down
FBgn0029658	CG14269		-5.13873	2.25242e-05	5.85714e-05	yes	down
FBgn0052493	tRNA:Gln-TTG-2-1	transfer RNA:Glutamine-TTG 2-1	0	1	1	no test	no test
FBgn0034833	CG13539		-5.22619	1.20744e-05	3.24557e-05	yes	down
FBgn0266009	lncRNA:CR44782	long non-coding RNA:CR44782	0	1	1	no test	no test
FBgn0005626	ple	pale	-1.46154	1.58888e-116	3.56408e-115	yes	down
FBgn0288967	CG10793		-5.22619	1.20744e-05	3.24557e-05	yes	down
FBgn0003086	Pig1	Pre-intermoult gene 1	0	1	1	no test	no test
FBgn0035073	CG16896		-0.439385	0.03982	0.0632025	no	down
FBgn0058045	CG40045		-0.213493	6.80966e-05	0.000166878	no	down
FBgn0266903	lncRNA:CR45363	long non-coding RNA:CR45363	0	1	1	no test	no test
FBgn0031289	CG13950		-0.241351	0.291968	0.385502	no	down
FBgn0266884	lncRNA:CR45345	long non-coding RNA:CR45345	3.91786	0.00606964	0.0112753	no	up
FBgn0065035	AlkB	AlkB	-0.0485276	0.815668	0.930356	no	down
FBgn0031763	CG13996		-1.13873	0.347634	0.450487	no	down
FBgn0051643	CG31643		0.358591	0.0005174	0.00113097	no	up
FBgn0031768	IPIP	Inositol phosphatase interacting protein	0.387963	5.8877e-08	1.97033e-07	no	up
FBgn0031769	CG9135		-0.107474	0.535081	0.652336	no	down
FBgn0031770	CG13995		-0.265406	0.142879	0.203232	no	down
FBgn0031772	CG13994		0.480025	0.000140904	0.000331308	no	up
FBgn0031774	CG9147		1.13972	6.33866e-29	5.12125e-28	yes	up
FBgn0053483	CG33483		0	1	1	no test	no test
FBgn0267862	CR46150		0	1	1	no	no change
FBgn0267592	CCY	Coiled-Coils Y	0	1	1	no	no change
FBgn0032820	fbp	fructose-1%2C6-bisphosphatase	0.426596	6.36641e-74	1.03469e-72	no	up
FBgn0085339	CG34310		-0.565866	3.07221e-09	1.14399e-08	no	down
FBgn0264953	Piezo	Piezo	-0.545901	1.48024e-11	6.44512e-11	no	down
FBgn0037406	Osi1	Osiris 1	0	1	1	no test	no test
FBgn0052460	tRNA:Glu-CTC-2-3	transfer RNA:Glutamic acid-CTC 2-3	0	1	1	no test	no test
FBgn0037405	CG1077		1.66863	0.113444	0.164803	no	up
FBgn0051386	lncRNA:CR31386	long non-coding RNA:CR31386	0	1	1	no	no change
FBgn0037402	Vha14-2	Vacuolar H[+] ATPase 14kD subunit 2	-4.30865	0.00208707	0.00417473	no	down
FBgn0046878	Obp83cd	Odorant-binding protein 83cd	-1.50437	1.57792e-11	6.85557e-11	yes	down
FBgn0052351	S-Lap2	Sperm-Leucylaminopeptidase 2	-4.58498	2.83991e-53	3.55102e-52	yes	down
FBgn0035915	S-Lap1	Sperm-Leucylaminopeptidase 1	-7.33831	4.15313e-77	6.88527e-76	yes	down
FBgn0267337	rn	rotund	0.66863	0.0916732	0.135803	no	up
FBgn0060292	snoRNA:U49:66Da	snoRNA:U49:66Da	0	1	1	no test	no test
FBgn0262139	trh	trachealess	-0.144462	0.261212	0.349961	no	down
FBgn0261929	5-HT2B	5-hydroxytryptamine (serotonin) receptor 2B	-1.00122	0.0586209	0.0903077	no	down
FBgn0261934	dikar	dikar	-0.0976202	0.369782	0.474633	no	down
FBgn0031526	CG8838		-4.72369	2.93804e-07	9.23987e-07	yes	down
FBgn0016698	Ptpa	Phosphotyrosyl phosphatase activator	1.17835	9.9233e-50	1.17589e-48	yes	up
FBgn0031522	CG3285		-1.12867	1.4748e-29	1.20965e-28	yes	down
FBgn0031523	CG15408		-0.638263	1.94716e-10	7.89093e-10	no	down
FBgn0053281	CG33281		-0.810103	2.15366e-07	6.84975e-07	no	down
FBgn0031520	CG8837		-1.1116	1.83992e-33	1.63313e-32	yes	down
FBgn0031517	CG15406		-0.855289	5.15031e-97	1.02148e-95	no	down
FBgn0036155	CG6163		0.391388	0.000572406	0.00123467	no	up
FBgn0036154	CG6168		0	1	1	no	no change
FBgn0036150	Ir68a	Ionotropic receptor 68a	0.0836671	0.916808	1	no	up
FBgn0036147	Plod	procollagen lysyl hydroxylase	-0.0995361	0.196709	0.271361	no	down
FBgn0061469	Ube3a	Ubiquitin protein ligase E3A	0.728139	2.20323e-28	1.75285e-27	no	up
FBgn0036144	GlcAT-P	Glucuronyltransferase P	-0.240431	0.000990782	0.0020731	no	down
FBgn0030187	CG2961		1.1628	0.00970616	0.0172743	no	up
FBgn0266250	lncRNA:CR44945	long non-coding RNA:CR44945	0	1	1	no test	no test
FBgn0266249	lncRNA:CR44944	long non-coding RNA:CR44944	0	1	1	no test	no test
FBgn0266248	lncRNA:CR44943	long non-coding RNA:CR44943	0	1	1	no test	no test
FBgn0266247	lncRNA:CR44942	long non-coding RNA:CR44942	0	1	1	no test	no test
FBgn0266261	Sgsf	Salivary gland-derived secreted factor	0	1	1	no test	no test
FBgn0266246	lncRNA:CR44941	long non-coding RNA:CR44941	0	1	1	no test	no test
FBgn0266245	lncRNA:CR44940	long non-coding RNA:CR44940	0	1	1	no test	no test
FBgn0266260	lncRNA:CR44955	long non-coding RNA:CR44955	0	1	1	no	no change
FBgn0266252	lncRNA:CR44947	long non-coding RNA:CR44947	0	1	1	no test	no test
FBgn0266251	lncRNA:CR44946	long non-coding RNA:CR44946	0	1	1	no	no change
FBgn0036449	bmm	brummer	0.166694	0.000607311	0.00130675	no	up
FBgn0259917	CG42446		0	1	1	no	no change
FBgn0259916	CG42445		-0.80615	0.00152699	0.00310933	no	down
FBgn0032914	CG14397		0	1	1	no	no change
FBgn0259993	lncRNA:CR42491	long non-coding RNA:CR42491	0.288643	0.00322436	0.00624933	no	up
FBgn0004107	Cdk2	Cyclin-dependent kinase 2	-0.460653	0.151793	0.214824	no	down
FBgn0259991	CG42488		0.669812	6.75458e-26	5.07208e-25	no	up
FBgn0259992	CG42489		-0.765602	0.179399	0.249492	no	down
FBgn0000447	Dhod	Dihydroorotate dehydrogenase	0.790663	3.9108e-31	3.31815e-30	no	up
FBgn0024326	Mkk4	MAP kinase kinase 4	0.0268965	0.764979	0.881345	no	up
FBgn0000360	Cp38	Chorion protein 38	0	1	1	no	no change
FBgn0000524	dx	deltex	-0.433238	3.74259e-05	9.46228e-05	no	down
FBgn0014026	RpL7A	Ribosomal protein L7A	0.238648	5.22237e-138	1.3555e-136	no	up
FBgn0052748	tRNA:Phe-GAA-1-1	transfer RNA:Phenylalanine-GAA 1-1	0	1	1	no test	no test
FBgn0029873	CG3918		0.237546	0.0604408	0.0927754	no	up
FBgn0014031	Agxt	Alanine-glyoxylate aminotransferase	0.258504	8.65279e-12	3.83531e-11	no	up
FBgn0029874	CG3342		0.403377	0.00144089	0.00294254	no	up
FBgn0003411	sisA	sisterless A	0	1	1	no test	no test
FBgn0001491	l(1)10Bb	lethal (1) 10Bb	-0.420138	0.0025194	0.0049562	no	down
FBgn0030277	CG1394		-7.20481	1.88746e-17	1.09114e-16	yes	down
FBgn0002534	Lcp3	Larval cuticle protein 3	0	1	1	no	no change
FBgn0002535	Lcp4	Larval cuticle protein 4	0	1	1	no test	no test
FBgn0002533	Lcp2	Larval cuticle protein 2	0	1	1	no test	no test
FBgn0002531	Lcp1	Larval cuticle protein 1	-2.063	7.4584e-21	4.88711e-20	yes	down
FBgn0264599	asRNA:CR43948	antisense RNA:CR43948	0	1	1	no test	no test
FBgn0050159	CG30159		0.0579146	0.538254	0.65592	no	up
FBgn0038967	CG13847		0	1	1	no test	no test
FBgn0032305	CG6700		-0.554149	4.24903e-19	2.61573e-18	no	down
FBgn0260965	CG42588		-0.774569	0.000627941	0.00134743	no	down
FBgn0038388	CG4287		0.689639	7.11736e-44	7.71752e-43	no	up
FBgn0022787	Hel89B	Helicase 89B	0.250031	5.01855e-07	1.5427e-06	no	up
FBgn0264328	asRNA:CR43787	antisense RNA:CR43787	-4.41671	0.00130732	0.00268108	no	down
FBgn0033461	CG12923		-4.31345	0.00204548	0.0040968	no	down
FBgn0261477	slim	scruin like at the midline	0.140204	1.00071e-05	2.71117e-05	no	up
FBgn0264327	asRNA:CR43786	antisense RNA:CR43786	-1.03848	2.50588e-05	6.44579e-05	yes	down
FBgn0037248	srl	spargel	0.210424	0.315	0.412692	no	up
FBgn0053202	dpr11	defective proboscis extension response 11	-0.370051	0.0700066	0.105965	no	down
FBgn0039350	jigr1	jing interacting gene regulatory 1	0.0513205	0.515512	0.63199	no	up
FBgn0037261	CG9775		0.698384	1.26427e-166	3.81782e-165	no	up
FBgn0264948	lncRNA:CR44117	long non-coding RNA:CR44117	0	1	1	no	no change
FBgn0264949	lncRNA:CR44118	long non-coding RNA:CR44118	0	1	1	no	no change
FBgn0053124	CG33124		0	1	1	no	no change
FBgn0264947	asRNA:CR44116	antisense RNA:CR44116	0.647305	0.0198606	0.0333631	no	up
FBgn0031995	CG8475		1.40023	0	0	yes	up
FBgn0037486	CG14605		-4.94608	7.96488e-05	0.000193936	yes	down
FBgn0250845	CG1288		-7.11601	1.36774e-16	7.6456e-16	yes	down
FBgn0037482	CG10055		-0.647477	2.30399e-05	5.95046e-05	no	down
FBgn0037481	MAGE	MAGE	0.381531	0.0742519	0.111752	no	up
FBgn0051668	CG31668		0	1	1	no	no change
FBgn0040232	cmet	CENP-meta	-3.46065	0.00254448	0.00500413	no	down
FBgn0260486	Ziz	Zizimin	-0.397702	5.23308e-08	1.76514e-07	no	down
FBgn0084001	CG41434		0	1	1	no test	no test
FBgn0032083	CG9541		-0.56936	0.149063	0.211301	no	down
FBgn0031238	CG3645		0.720412	4.52309e-11	1.90788e-10	no	up
FBgn0265151	lncRNA:CR44220	long non-coding RNA:CR44220	0	1	1	no test	no test
FBgn0265152	lncRNA:CR44221	long non-coding RNA:CR44221	0	1	1	no	no change
FBgn0265149	lncRNA:CR44218	long non-coding RNA:CR44218	0	1	1	no	no change
FBgn0265144	lncRNA:CR44213	long non-coding RNA:CR44213	0	1	1	no test	no test
FBgn0265143	lncRNA:CR44212	long non-coding RNA:CR44212	0	1	1	no test	no test
FBgn0038797	Dic2	Dicarboxylate carrier 2	-6.30865	1.85863e-10	7.55175e-10	yes	down
FBgn0016917	Stat92E	Signal-transducer and activator of transcription protein at 92E	0.20351	7.45698e-11	3.10899e-10	no	up
FBgn0040575	CG15922		0.469977	0.000140351	0.000330064	no	up
FBgn0021750	SerRS-m	Seryl-tRNA synthetase%2C mitochondrial	0.280902	0.00315873	0.00613398	no	up
FBgn0027525	LTV1	LTV1 ribosome biogenesis factor	0.26305	2.85559e-16	1.56572e-15	no	up
FBgn0024836	stan	starry night	-0.27424	0.113672	0.164997	no	down
FBgn0033558	CG12344		-0.946614	3.02503e-10	1.21364e-09	no	down
FBgn0032376	Tsp33B	Tetraspanin 33B	-4.59816	0.000553748	0.00120517	no	down
FBgn0032377	CG14937		3.47008	0.0245168	0.0406213	no	up
FBgn0032369	CG6614		-3.72369	0.0162461	0.0279466	no	down
FBgn0032370	CG12307		-4.94608	7.96488e-05	0.000193936	yes	down
FBgn0261649	tinc	tincar	-1.1874	1.74978e-12	8.05324e-12	yes	down
FBgn0038541	TyrRII	Tyramine receptor II	-0.0914196	0.804457	0.920259	no	down
FBgn0038545	pasi1	pasiflora 1	-0.518219	0.00391178	0.00749989	no	down
FBgn0016650	Lgr1	Leucine-rich repeat-containing G protein-coupled receptor 1	0.904528	1.20073e-08	4.27718e-08	no	up
FBgn0038540	CG14321		-0.179367	0.600223	0.721974	no	down
FBgn0038558	CG12347		0	1	1	no	no change
FBgn0033890	Ctf4	Chromosome transmission fidelity 4	-0.329409	0.109254	0.159425	no	down
FBgn0020620	RN-tre	Related to the N terminus of tre oncogene	-0.354886	9.93928e-05	0.000237967	no	down
FBgn0040752	Prosap	Prosap	-0.346432	4.55163e-05	0.000113343	no	down
FBgn0033888	CG18568		-3.13873	0.000251212	0.000573488	yes	down
FBgn0033887	St4	Sulfotransferase 4	-1.13873	0.347634	0.450487	no	down
FBgn0259749	mmy	mummy	-0.714391	1.03067e-96	2.03268e-95	no	down
FBgn0052066	CG32066		-0.532683	1.68814e-06	4.92518e-06	no	down
FBgn0264893	lncRNA:CR44084	long non-coding RNA:CR44084	0	1	1	no test	no test
FBgn0027615	OXA1L	OXA1L mitochondrial inner membrane protein	-0.0826308	0.217563	0.296604	no	down
FBgn0036107	galla-2	galla-2	1.0361	6.11146e-35	5.63105e-34	yes	up
FBgn0042207	CG18530		4.04303	0.00263604	0.00516539	no	up
FBgn0038065	Snx3	Sorting nexin 3	0.0572831	0.232579	0.315422	no	up
FBgn0260444	Not10	CCR4-NOT transcription complex subunit 10	0.691307	1.01678e-20	6.62537e-20	no	up
FBgn0038072	CG6225		0.635046	3.71239e-65	5.51051e-64	no	up
FBgn0038071	Dtg	Dpp target gene	-0.138725	0.498458	0.615761	no	down
FBgn0034438	CG9416		0.922042	2.30849e-142	6.1162e-141	no	up
FBgn0261439	SdhA	Succinate dehydrogenase%2C subunit A (flavoprotein)	0.533801	0	0	no	up
FBgn0034443	cer	crammer	0.0668694	0.512204	0.628539	no	up
FBgn0034433	EndoB	Endophilin B	-0.809602	2.5658e-10	1.03294e-09	no	down
FBgn0027786	Mtch	Mitochondrial carrier homolog 1	0.520989	1.04294e-40	1.07132e-39	no	up
FBgn0031161	CG15445		0.529437	2.14209e-14	1.09339e-13	no	up
FBgn0033474	CG1407		-0.421781	0.000252079	0.000574626	no	down
FBgn0035104	CG13875		-0.920085	0.00347134	0.00669936	no	down
FBgn0053325	CG33325		0	1	1	no test	no test
FBgn0036576	CG5151		0.360962	0.00320594	0.0062145	no	up
FBgn0033497	CG12912		0	1	1	no test	no test
FBgn0039650	Mesh1	Metazoan SpoT homolog-1	1.40184	2.4998e-07	7.9059e-07	yes	up
FBgn0030161	CG15249		0	1	1	no	no change
FBgn0030410	Aven	Apoptosis and caspase activation inhibitor	-0.390789	0.0357497	0.0572664	no	down
FBgn0260635	Diap1	Death-associated inhibitor of apoptosis 1	-0.194043	4.96616e-13	2.35193e-12	no	down
FBgn0035607	CG4835		0.183203	0.84931	0.961233	no	up
FBgn0085420	DIP-delta	Dpr-interacting protein delta	0.638882	0.179782	0.249975	no	up
FBgn0287696	mus302	mutagen-sensitive 302	0.0113719	0.945254	1	no	up
FBgn0264602	lncRNA:CR43951	long non-coding RNA:CR43951	0	1	1	no	no change
FBgn0033584	CG7737		0.297421	0.0059551	0.0110772	no	up
FBgn0031868	Rat1	Rat1 5'-3' exoribonuclease	-0.183269	0.123456	0.177984	no	down
FBgn0017551	Rca1	Regulator of cyclin A1	-0.0607228	0.685501	0.803892	no	down
FBgn0086451	l(2)k09022	lethal (2) k09022	0.696421	8.37611e-09	3.0228e-08	no	up
FBgn0051632	sens-2	senseless-2	-0.252896	0.243497	0.329021	no	down
FBgn0265348	lncRNA:CR44302	long non-coding RNA:CR44302	0	1	1	no	no change
FBgn0033564	Pex6	Peroxin 6	0.603757	2.26316e-51	2.75384e-50	no	up
FBgn0020616	SA1	Stromalin 1	0.414408	2.50344e-06	7.2006e-06	no	up
FBgn0036752	Adgf-A	Adenosine deaminase-related growth factor A	-0.949756	7.73945e-30	6.39655e-29	no	down
FBgn0039373	CG5024		-4.30865	0.00208707	0.00417473	no	down
FBgn0038929	CG13408		0.330583	0.402833	0.510891	no	up
FBgn0266581	pit	pitchoune	-0.0591371	0.590446	0.711677	no	down
FBgn0038928	Fadd	Fas-associated death domain	-0.138725	0.459892	0.573772	no	down
FBgn0038923	mRpL35	mitochondrial ribosomal protein L35	-0.613294	5.19768e-10	2.05478e-09	no	down
FBgn0038921	Theg	Testicular haploid expressed gene	-2.79319	1.2116e-11	5.32998e-11	yes	down
FBgn0019957	ND-42	NADH dehydrogenase (ubiquinone) 42 kDa subunit	0.183841	1.28059e-55	1.66193e-54	no	up
FBgn0050296	RIC-3	RIC3 acetylcholine receptor chaperone	-0.522931	4.42354e-61	6.16835e-60	no	down
FBgn0050366	swif	swift-tuttle	-3.82802	0.000373951	0.000830726	yes	down
FBgn0037288	Jhbp3	Juvenile hormone binding protein 3	-0.790588	1.87392e-102	3.82466e-101	no	down
FBgn0011202	dia	diaphanous	-0.0486661	0.455658	0.569248	no	down
FBgn0031894	CG4496		-0.553763	0.152821	0.216126	no	down
FBgn0037241	CG14646		0.419905	8.38309e-05	0.000202399	no	up
FBgn0037239	Sfxn1-3	Sideroflexin 1/3	0.377	1.35681e-21	9.08554e-21	no	up
FBgn0037240	Cont	Contactin	-0.308462	1.84222e-08	6.43493e-08	no	down
FBgn0085259	CG34230		-3.72369	0.0162461	0.0279466	no	down
FBgn0259832	CG34229		0.49599	0.000815345	0.00172764	no	up
FBgn0085257	CG34228		0.398931	0.000720074	0.00153434	no	up
FBgn0085256	CG34227		-0.865349	1.02702e-05	2.77868e-05	no	down
FBgn0085261	CG34232		0.0272846	0.791365	0.908688	no	up
FBgn0029924	CG4586		-3.92058	4.03047e-11	1.70624e-10	yes	down
FBgn0020407	asun	asunder	0.00811603	0.957796	1	no	up
FBgn0086370	sra	sarah	0.102657	0.0346092	0.0555789	no	up
FBgn0040071	tara	taranis	-0.180096	0.140162	0.199692	no	down
FBgn0051287	CG31287		-2.54664	2.47128e-05	6.35912e-05	yes	down
FBgn0038401	CG5916		-0.452463	0.00628778	0.0116589	no	down
FBgn0003319	Sb	Stubble	0	1	1	no	no change
FBgn0038404	CG8925		0.0760839	0.41871	0.528972	no	up
FBgn0038934	Gld2	GLD2 poly(A) polymerase	-6.49628	1.21027e-11	5.33079e-11	yes	down
FBgn0039132	AP-1sigma	Adaptor Protein complex 1%2C sigma subunit	-0.115009	0.127536	0.183358	no	down
FBgn0036892	Lon	Lon protease	0.601603	7.19153e-40	7.30177e-39	no	up
FBgn0027108	Inx2	Innexin 2	-0.617598	7.98145e-22	5.39603e-21	no	down
FBgn0266579	tau	tau	-0.50337	3.4258e-09	1.27296e-08	no	down
FBgn0037236	Skp2	S-phase kinase-associated protein 2	0.405829	0.000132859	0.000313389	no	up
FBgn0011642	Zyx	Zyxin	-0.678198	9.50006e-09	3.41963e-08	no	down
FBgn0039282	Bili	Band4.1 inhibitor LRP interactor	-1.00291	1.58649e-07	5.12363e-07	yes	down
FBgn0053208	Mical	Molecule interacting with CasL	-0.104179	0.00101894	0.00212788	no	down
FBgn0025742	mtm	myotubularin	0.00545156	0.92756	1	no	up
FBgn0004404	RpS14b	Ribosomal protein S14b	0.280512	5.94703e-23	4.15257e-22	no	up
FBgn0003514	sqh	spaghetti squash	0.528991	2.3922e-59	3.25812e-58	no	up
FBgn0029891	Pink1	PTEN-induced putative kinase 1	0.676832	0	0	no	up
FBgn0052736	CG32736		0.14082	0.0956241	0.14109	no	up
FBgn0000615	exu	exuperantia	-2.50633	1.1681e-64	1.71934e-63	yes	down
FBgn0038033	CG10097		-0.0259527	0.120724	0.174332	no	down
FBgn0000008	a	arc	-0.468615	0.000108615	0.000259163	no	down
FBgn0037037	CG10588		0	1	1	no	no change
FBgn0037042	CG12984		0	1	1	no	no change
FBgn0037044	Pdss2	Decaprenyl diphosphate synthase subunit 2	0.179719	0.0100906	0.0179131	no	up
FBgn0045474	Gr77a	Gustatory receptor 77a	0	1	1	no test	no test
FBgn0261361	CG42638		-0.492845	9.16192e-10	3.55195e-09	no	down
FBgn0028402	Polr3E	RNA polymerase III subunit E	0.111104	0.233207	0.316121	no	up
FBgn0026179	siz	schizo	-0.219708	0.000113972	0.000271482	no	down
FBgn0265882	lncRNA:CR44671	long non-coding RNA:CR44671	0	1	1	no test	no test
FBgn0265880	lncRNA:CR44669	long non-coding RNA:CR44669	0	1	1	no test	no test
FBgn0052656	Muc11A	Mucin 11A	-1.65855	0	0	yes	down
FBgn0029688	lva	lava lamp	0.510781	3.43046e-38	3.37802e-37	no	up
FBgn0031554	CG15418		0.895516	0.00354339	0.00683183	no	up
FBgn0030711	Rrp47	Ribosomal RNA processing 47	-0.358507	0.021689	0.0361921	no	down
FBgn0030354	Upf1	Upf1 RNA helicase	0.224473	0.00118434	0.00243813	no	up
FBgn0265879	lncRNA:CR44668	long non-coding RNA:CR44668	0	1	1	no test	no test
FBgn0086912	mbm	mushroom body miniature	0.622488	0.00746168	0.0136517	no	up
FBgn0031245	CG3625		0.201842	1.09845e-05	2.96053e-05	no	up
FBgn0031244	CG11601		-0.08577	0.361301	0.464681	no	down
FBgn0025686	Amnionless	Amnionless	0.639265	0.000209621	0.000482066	no	up
FBgn0017457	U2af38	U2 small nuclear riboprotein auxiliary factor 38	0.48261	1.1009e-08	3.93456e-08	no	up
FBgn0031247	CG11562		0.837027	7.99639e-22	5.40353e-21	no	up
FBgn0024352	Stip1	Stress induced phosphoprotein 1	0.114535	0.0722564	0.108912	no	up
FBgn0038281	RpL10Aa	Ribosomal protein L10Aa	-3.94608	0.00812235	0.0147681	no	down
FBgn0267153	lncRNA:CR45593	long non-coding RNA:CR45593	0	1	1	no	no change
FBgn0267152	lncRNA:CR45592	long non-coding RNA:CR45592	0	1	1	no test	no test
FBgn0000046	Act87E	Actin 87E	-1.08596	0	0	yes	down
FBgn0267151	lncRNA:CR45591	long non-coding RNA:CR45591	0	1	1	no test	no test
FBgn0267150	lncRNA:CR45590	long non-coding RNA:CR45590	0	1	1	no test	no test
FBgn0267149	lncRNA:CR45589	long non-coding RNA:CR45589	0	1	1	no test	no test
FBgn0267148	lncRNA:CR45588	long non-coding RNA:CR45588	0	1	1	no	no change
FBgn0267147	lncRNA:CR45587	long non-coding RNA:CR45587	0	1	1	no test	no test
FBgn0267146	lncRNA:CR45586	long non-coding RNA:CR45586	0	1	1	no test	no test
FBgn0267145	lncRNA:CR45585	long non-coding RNA:CR45585	-0.723688	0.578582	0.699841	no	down
FBgn0051958	CR31958		0	1	1	no test	no test
FBgn0040569	lncRNA:CR14310	long non-coding RNA:CR14310	0	1	1	no test	no test
FBgn0050409	CR30409		-1.15341	7.1098e-05	0.000173779	yes	down
FBgn0051427	CR31427		-0.138725	0.879088	0.989036	no	down
FBgn0051526	lncRNA:CR31526	long non-coding RNA:CR31526	0	1	1	no test	no test
FBgn0038280	CG14861		-4.30865	0.00208707	0.00417473	no	down
FBgn0004396	CrebA	Cyclic-AMP response element binding protein A	-1.42113	1.195e-07	3.91056e-07	yes	down
FBgn0036862	Gbs-76A	Glycogen binding subunit 76A	-0.0585799	0.00110622	0.00228434	no	down
FBgn0029955	CG15478		-0.776155	0.202213	0.278053	no	down
FBgn0029504	CHES-1-like	Checkpoint suppressor 1-like	0.301316	0.0565099	0.0873431	no	up
FBgn0022786	Hira	Hira	0.15143	0.267037	0.35583	no	up
FBgn0029957	CG12155		0.41752	8.70315e-06	2.37116e-05	no	up
FBgn0029959	Rab39	Rab39	-0.00213929	0.977083	1	no	down
FBgn0016041	Tom40	Translocase of outer membrane 40	-0.803221	1.82152e-16	1.01298e-15	no	down
FBgn0029961	Ir7a	Ionotropic receptor 7a	0	1	1	no test	no test
FBgn0029958	Pdp	Pyruvate dehydrogenase phosphatase	0.289964	2.03364e-08	7.08594e-08	no	up
FBgn0027553	NELF-B	NELF-B	0.428448	0.000131715	0.000310848	no	up
FBgn0027932	Akap200	A kinase anchor protein 200	-0.815395	8.14223e-36	7.65282e-35	no	down
FBgn0032040	CG13386		3.44624	0.0261305	0.0431017	no	up
FBgn0032039	CG13385		-4.46065	0.00107106	0.00223142	no	down
FBgn0020497	emb	embargoed	-0.437739	4.89931e-07	1.50769e-06	no	down
FBgn0051898	CG31898		-0.33137	0.656644	0.775948	no	down
FBgn0031298	Atg4a	Autophagy-related 4a	0.0762511	0.0690862	0.104639	no	up
FBgn0015905	ast	asteroid	0.545247	4.65205e-05	0.000115659	no	up
FBgn0031302	CG14340		-2.72369	0.0365702	0.0584407	no	down
FBgn0031301	CG14339		-1.72369	0.0539911	0.083884	no	down
FBgn0031304	TBC1D23	TBC1 domain family member 23	0.803677	1.36879e-60	1.90114e-59	no	up
FBgn0283525	l(2)10685	lethal (2) 10685	0.605023	6.03696e-07	1.83805e-06	no	up
FBgn0031307	MFS3	Major Facilitator Superfamily Transporter 3	-0.406549	0.00259481	0.00509029	no	down
FBgn0264817	pre-lola-G	pre-lola-G	-1.70747	1.50507e-05	3.98233e-05	yes	down
FBgn0267996	asRNA:CR46263	antisense RNA:CR46263	0.0768134	0.935975	1	no	up
FBgn0267995	asRNA:CR46262	antisense RNA:CR46262	0.357462	0.191469	0.264679	no	up
FBgn0267994	asRNA:CR46261	antisense RNA:CR46261	0	1	1	no test	no test
FBgn0267993	lncRNA:CR46260	long non-coding RNA:CR46260	0	1	1	no test	no test
FBgn0267992	lncRNA:CR46259	long non-coding RNA:CR46259	0	1	1	no	no change
FBgn0030274	Lint-1	l(3)mbt interacting protein 1	0.624952	1.3031e-28	1.04144e-27	no	up
FBgn0265986	lncRNA:CR44765	long non-coding RNA:CR44765	0	1	1	no test	no test
FBgn0044328	CG32052		-0.171515	0.430096	0.541699	no	down
FBgn0036028	CG16717		0.178529	0.0792847	0.118766	no	up
FBgn0087040	alphaTub67C	alpha-Tubulin at 67C	1.58906	0.0332755	0.0535659	no	up
FBgn0036029	CG16719		-1.8168	0.00770682	0.0140745	no	down
FBgn0015321	Ubc4	Ubiquitin conjugating enzyme 4	0.113832	0.031549	0.0513397	no	up
FBgn0029878	Pat1	Protein interacting with APP tail-1	0.492619	5.71083e-17	3.24268e-16	no	up
FBgn0286782	flz	filzig	-5.66229	3.16057e-07	9.91084e-07	yes	down
FBgn0038651	Epg5	ectopic P-granules autophagy protein 5	0.479234	8.37662e-23	5.82011e-22	no	up
FBgn0039413	CG14556		-3.72369	0.0162461	0.0279466	no	down
FBgn0036019	Or67b	Odorant receptor 67b	0.861275	0.615459	0.736578	no	up
FBgn0036015	CG3088		-10.15	1.51619e-88	2.77941e-87	yes	down
FBgn0035673	CG6602		-0.955944	2.14938e-49	2.54054e-48	no	down
FBgn0035669	CG6592		0	1	1	no test	no test
FBgn0028980	tant	tantalus	-0.644365	0.00190608	0.00383511	no	down
FBgn0035666	Jon65Aii	Jonah 65Aii	-2.94608	2.59987e-06	7.47031e-06	yes	down
FBgn0035665	Jon65Aiii	Jonah 65Aiii	1.06559	0	0	yes	up
FBgn0250815	Jon65Aiv	Jonah 65Aiv	0.768795	0	0	no	up
FBgn0035676	ssp6	short spindle 6	-0.785088	0.0388926	0.0618213	no	down
FBgn0035675	CG6610		-0.184049	0.377774	0.483741	no	down
FBgn0031954	CG14537		-4.83917	0.000151066	0.000354609	yes	down
FBgn0010786	Pbgd	Porphobilinogen deaminase	0.115431	3.81072e-05	9.62759e-05	no	up
FBgn0035209	msd1	mitotic spindle density 1	0.290236	0.685857	0.804176	no	up
FBgn0010246	Myo61F	Myosin 61F	-0.619126	1.60736e-52	1.9851e-51	no	down
FBgn0050380	CG30380		-0.66924	0.0615382	0.0943465	no	down
FBgn0033236	CG14764		0.0712609	0.263708	0.352732	no	up
FBgn0023171	rnh1	ribonuclease H1	0.173798	0.206633	0.283298	no	up
FBgn0033235	CG8728		0.117447	0.0240076	0.0398292	no	up
FBgn0026393	Or43b	Odorant receptor 43b	0	1	1	no test	no test
FBgn0033233	Kdm4A	Lysine demethylase 4A	-0.737277	0.00103412	0.00215798	no	down
FBgn0034166	CG6472		-1.87981	1.64837e-13	8.01467e-13	yes	down
FBgn0004580	Cbp53E	Calbindin 53E	-0.999266	6.78938e-80	1.16548e-78	no	down
FBgn0265526	lncRNA:CR44376	long non-coding RNA:CR44376	0	1	1	no test	no test
FBgn0265525	asRNA:CR44375	antisense RNA:CR44375	-0.138725	0.89177	1	no	down
FBgn0265527	lncRNA:CR44377	long non-coding RNA:CR44377	0	1	1	no	no change
FBgn0030955	CG6891		1.09293	2.17413e-78	3.66497e-77	yes	up
FBgn0028941	CG16853		-4.13873	0.00409948	0.0078405	no	down
FBgn0283473	S6KL	S6 Kinase Like	-0.353155	0.000608815	0.00130979	no	down
FBgn0038296	Kpc1	Kip1 ubiquitination-promoting complex subunit 1	-1.73629	4.41699e-12	1.9892e-11	yes	down
FBgn0030963	CG7101		0.451087	0.0147702	0.0255611	no	up
FBgn0032160	CG4598		-0.0962561	0.0770013	0.115617	no	down
FBgn0053640	CG33640		0	1	1	no test	no test
FBgn0261015	Pif1A	PFTAIRE-interacting factor 1A	0.0344269	0.0521681	0.0811954	no	up
FBgn0011861	tRNA:Gly-GCC-1-3	transfer RNA:Glycine-GCC 1-3	0	1	1	no test	no test
FBgn0038344	obe	obelus	-0.153254	0.0939952	0.13892	no	down
FBgn0051815	CG31815		0	1	1	no	no change
FBgn0032590	CG4631		-6.04562	5.38605e-09	1.97987e-08	yes	down
FBgn0032588	CG5968		-4.59816	0.000553748	0.00120517	no	down
FBgn0032587	CG5953		0.570685	0.00647967	0.0119847	no	up
FBgn0005677	dac	dachshund	-1.90426	2.2893e-10	9.24276e-10	yes	down
FBgn0030451	CG15717		0.180977	0.0346282	0.0555968	no	up
FBgn0030694	CG15602		0.571768	1.47588e-08	5.21496e-08	no	up
FBgn0031985	mon2	monensin sensitivity 2	0.318255	6.69365e-09	2.43188e-08	no	up
FBgn0031988	CG8668		0.108332	0.0617366	0.0946094	no	up
FBgn0040075	rept	reptin	0.101634	0.336574	0.437487	no	up
FBgn0036316	nebu	nebulosa	0.440277	7.0577e-28	5.53037e-27	no	up
FBgn0036310	CG10969		-4.59816	0.000553748	0.00120517	no	down
FBgn0036309	Hip1	Huntingtin interacting protein 1	-0.830603	0.000213585	0.000490701	no	down
FBgn0011206	bol	boule	0.126372	0.161291	0.22678	no	up
FBgn0053987	lncRNA:CR33987	long non-coding RNA:CR33987	0	1	1	no	no change
FBgn0028979	tio	tiptop	0.199269	0.164025	0.230232	no	up
FBgn0261506	CG42654		0	1	1	no	no change
FBgn0032929	Mcm10	Minichromosome maintenance 10	-1.2755	0.0223043	0.0371526	no	down
FBgn0036804	Sgf11	SAGA associated factor 11kDa	0.273435	0.0225025	0.0374605	no	up
FBgn0010100	mAcon1	Mitochondrial aconitase 1	0.366629	0	0	no	up
FBgn0032925	CG9246		0.221903	0.0546754	0.0848345	no	up
FBgn0032923	Pld3	Phospholipase D family member 3	0.659001	1.99167e-23	1.41105e-22	no	up
FBgn0036491	Best4	Bestrophin 4	-1.72369	0.0128598	0.0224739	no	down
FBgn0036680	Cpr73D	Cuticular protein 73D	-1.00067	2.45017e-20	1.57605e-19	yes	down
FBgn0036681	Obp73a	Odorant-binding protein 73a	3.1832	0.0496512	0.077579	no	up
FBgn0087002	apolpp	apolipophorin	-0.208598	4.77461e-20	3.03234e-19	no	down
FBgn0039932	fuss	fussel	0.138664	0.873238	0.983321	no	up
FBgn0264823	asRNA:CR44031	antisense RNA:CR44031	0.937111	3.96945e-07	1.23126e-06	no	up
FBgn0063382	snoRNA:U29:54Ed	snoRNA:U29:54Ed	0	1	1	no test	no test
FBgn0063376	snoRNA:U76:54Eb	snoRNA:U76:54Eb	0	1	1	no test	no test
FBgn0063383	snoRNA:U29:54Ec	snoRNA:U29:54Ec	0	1	1	no test	no test
FBgn0063384	snoRNA:U29:54Eb	snoRNA:U29:54Eb	0	1	1	no test	no test
FBgn0063377	snoRNA:Me28S-A1666a		0	1	1	no test	no test
FBgn0063385	snoRNA:Me28S-A3407a		0	1	1	no test	no test
FBgn0063381	snoRNA:Me28S-G3081a		0	1	1	no test	no test
FBgn0045800	Uhg1	U snoRNA host gene 1	0.976752	0.0136768	0.023795	no	up
FBgn0034261	HPS4	Hermansky-Pudlak Syndrome 4	0.0301904	0.749532	0.866391	no	up
FBgn0039170	CG13609		-3.32776	6.05229e-05	0.000148864	yes	down
FBgn0002863	Acp95EF	Accessory gland protein 95EF	0	1	1	no	no change
FBgn0010280	Taf4	TBP-associated factor 4	-0.245273	0.00370643	0.00713053	no	down
FBgn0000562	egl	egalitarian	0.410021	1.17023e-21	7.85861e-21	no	up
FBgn0030050	CG12111		-1.99875	0.247677	0.333994	no	down
FBgn0263850	CG43711		0	1	1	no test	no test
FBgn0263848	CG43709		0	1	1	no test	no test
FBgn0263849	CG43710		0	1	1	no test	no test
FBgn0051792	CG31792		-0.938427	0.000102512	0.000245143	no	down
FBgn0036354	Poc1	Proteome of centrioles 1	-1.60135	9.22745e-11	3.82669e-10	yes	down
FBgn0038658	CG14292		-1.04531	3.33992e-272	1.44305e-270	yes	down
FBgn0038660	Sgsh	N-sulfoglucosamine sulfohydrolase	-1.20777	6.04573e-13	2.85071e-12	yes	down
FBgn0016120	ATPsynD	ATP synthase%2C subunit D	0.142637	2.39248e-53	2.99958e-52	no	up
FBgn0038656	CG14294		0	1	1	no	no change
FBgn0038666	Smu1	Smu1 spliceosomal factor	0.47337	0.000104371	0.000249332	no	up
FBgn0261792	snRNP-U1-C	small ribonucleoprotein particle U1 subunit C	-0.381296	0.00101423	0.0021187	no	down
FBgn0038662	Mpc1	Mitochondrial pyruvate carrier	-0.628098	3.41992e-234	1.30496e-232	no	down
FBgn0038679	CG6040		-1.7023	4.62119e-120	1.06728e-118	yes	down
FBgn0025830	IntS8	Integrator 8	0.149367	0.138034	0.196839	no	up
FBgn0034158	RalGPS	Ral GEF with PH domain and SH3 binding motif	-0.0171634	0.887052	0.99616	no	down
FBgn0040743	CG15919		0	1	1	no	no change
FBgn0023215	Mnt	Mnt	-0.348402	0.108849	0.158884	no	down
FBgn0264695	Mhc	Myosin heavy chain	-0.528987	0	0	no	down
FBgn0034420	CG10737		0.304987	1.27083e-111	2.73276e-110	no	up
FBgn0267398	Yeti	Yeti	0.515659	1.47106e-11	6.41112e-11	no	up
FBgn0029647	CG17959		0	1	1	no test	no test
FBgn0051646	DIP-theta	Dpr-interacting protein theta	-0.723688	0.000118927	0.000282281	no	down
FBgn0051005	qless	qless	-0.975634	1.49665e-39	1.50761e-38	no	down
FBgn0039836	CG1750		-0.565351	0.00399049	0.00764037	no	down
FBgn0039840	pHCl-2	pH-sensitive chloride channel 2	-0.0438527	0.495705	0.612468	no	down
FBgn0039839	ppk24	pickpocket 24	0	1	1	no test	no test
FBgn0037592	CG11737		0.0653594	0.320489	0.419102	no	up
FBgn0044823	Spec2	Spec2	0.144346	0.362648	0.466157	no	up
FBgn0037569	tex	tex	0.624834	7.10617e-05	0.00017372	no	up
FBgn0051548	CG31548		0.577131	7.23227e-42	7.55621e-41	no	up
FBgn0051546	CG31546		-0.844994	0.0412036	0.0652437	no	down
FBgn0037563	CG11672		0.153795	0.000519506	0.00113486	no	up
FBgn0037561	CG9630		0.183203	0.174823	0.24378	no	up
FBgn0033005	CG3107		-0.466451	3.4007e-09	1.2643e-08	no	down
FBgn0050440	CG30440		-0.138725	0.68313	0.801513	no	down
FBgn0033027	TpnC4	Troponin C isoform 4	0.329493	4.29874e-92	8.12421e-91	no	up
FBgn0033028	hrm	hermes	-0.297336	9.59658e-06	2.60396e-05	no	down
FBgn0039970	CG17508		-0.158096	3.55217e-06	1.00645e-05	no	down
FBgn0040080	pins	partner of inscuteable	-0.143463	0.219554	0.299144	no	down
FBgn0046885	Gr98d	Gustatory receptor 98d	0	1	1	no test	no test
FBgn0039519	Cyp6a18	Cytochrome P450 6a18	-1.6111	6.34706e-27	4.87557e-26	yes	down
FBgn0039518	CG13978		-2.69331	6.01708e-09	2.19516e-08	yes	down
FBgn0039500	CG5984		-0.897717	0.00171365	0.00346979	no	down
FBgn0039501	TTLL6B	Tubulin tyrosine ligase-like 6B	-1.5449	1.47619e-11	6.42948e-11	yes	down
FBgn0046886	Gr98c	Gustatory receptor 98c	0	1	1	no test	no test
FBgn0046887	Gr98b	Gustatory receptor 98b	0	1	1	no	no change
FBgn0039520	Gr98a	Gustatory receptor 98a	-2.94608	0.00088896	0.00187316	no	down
FBgn0031692	TpnC25D	Troponin C at 25D	-0.98229	3.23274e-112	6.99447e-111	no	down
FBgn0031689	Cyp28d1	Cytochrome P450 28d1	0.965814	0	0	no	up
FBgn0031688	Cyp28d2	Cytochrome P450 28d2	1.75611	1.22268e-15	6.53306e-15	yes	up
FBgn0031693	Cyp4ac1	Cytochrome P450 4ac1	0.835529	8.78438e-31	7.3951e-30	no	up
FBgn0051971	tRNA:Asp-GTC-2-1	transfer RNA:Aspartic acid-GTC 2-1	0	1	1	no test	no test
FBgn0031695	Cyp4ac3	Cytochrome P450 4ac3	-2.41598	4.27432e-13	2.03251e-12	yes	down
FBgn0262976	lawc	leg arista wing complex	0.181727	0.10543	0.154391	no	up
FBgn0285963	CG46339		0.102038	0.0032727	0.00633692	no	up
FBgn0261954	east	enhanced adult sensory threshold	-0.236649	0.0123942	0.0217088	no	down
FBgn0003302	rux	roughex	0.0836671	0.548473	0.6671	no	up
FBgn0031682	CG5828		-0.0756732	0.365392	0.46947	no	down
FBgn0262580	CG43120		0.276312	0.662231	0.780318	no	up
FBgn0000180	bib	big brain	0.276312	0.47563	0.590835	no	up
FBgn0002543	robo2	roundabout 2	0.597314	0.00331852	0.00642031	no	up
FBgn0032172	CG5850		0.739018	3.48968e-45	3.87982e-44	no	up
FBgn0261683	B9d2	B9d2	-2.51218	1.30491e-05	3.47696e-05	yes	down
FBgn0261697	tctn	tectonic	-2.51218	1.30491e-05	3.47696e-05	yes	down
FBgn0267582	lncRNA:CR45922	long non-coding RNA:CR45922	0	1	1	no test	no test
FBgn0267581	lncRNA:CR45921	long non-coding RNA:CR45921	0	1	1	no test	no test
FBgn0026741	mRpL18	mitochondrial ribosomal protein L18	0.599408	1.12695e-13	5.51955e-13	no	up
FBgn0267578	lncRNA:CR45918	long non-coding RNA:CR45918	0	1	1	no test	no test
FBgn0267579	lncRNA:CR45919	long non-coding RNA:CR45919	0	1	1	no test	no test
FBgn0261680	CG42727		-4.29521	3.80029e-31	3.23025e-30	yes	down
FBgn0261681	CG42728		1.21491	0.0238244	0.0395627	no	up
FBgn0261682	CG42729		1.3467	0.0560914	0.0867344	no	up
FBgn0267449	WDY	WD40 Y	0	1	1	no test	no test
FBgn0265588	lncRNA:CR44415	long non-coding RNA:CR44415	0	1	1	no test	no test
FBgn0263497	lncRNA:CR43486	long non-coding RNA:CR43486	0	1	1	no test	no test
FBgn0261580	CG42690		0	1	1	no	no change
FBgn0250874	ttm50	tiny tim 50	0.232512	8.139e-06	2.22134e-05	no	up
FBgn0267591	asRNA:CR45929	antisense RNA:CR45929	0	1	1	no test	no test
FBgn0267590	asRNA:CR45928	antisense RNA:CR45928	-0.830244	0.119904	0.173219	no	down
FBgn0267589	asRNA:CR45927	antisense RNA:CR45927	0	1	1	no test	no test
FBgn0267588	asRNA:CR45926	antisense RNA:CR45926	-2.10083	0.092602	0.137049	no	down
FBgn0264940	lncRNA:CR44109	long non-coding RNA:CR44109	0	1	1	no	no change
FBgn0026439	Eaat1	Excitatory amino acid transporter 1	-0.148432	2.9796e-08	1.02724e-07	no	down
FBgn0259242	CG42340		0.782099	2.63037e-20	1.68887e-19	no	up
FBgn0052204	CG32204		1.01328	0.0687356	0.104153	no	up
FBgn0040466	Dlip2	Dorsal interacting protein 2	0.202312	0.141608	0.201608	no	up
FBgn0037270	eIF3f1	eukaryotic translation initiation factor 3 subunit f1	0.380458	9.5482e-58	1.27086e-56	no	up
FBgn0052945	CG32945		-3.94608	0.00812235	0.0147681	no	down
FBgn0034270	PIG-A	Phosphatidylinositol glycan anchor biosynthesis class A	-0.465226	0.0553244	0.0857373	no	down
FBgn0003545	sub	subito	-5.72369	1.74764e-07	5.62078e-07	yes	down
FBgn0265589	asRNA:CR44416	antisense RNA:CR44416	0	1	1	no test	no test
FBgn0034266	CG4975		1.31832	6.74814e-10	2.64169e-09	yes	up
FBgn0028494	CG6424		0.174321	1.06429e-10	4.39812e-10	no	up
FBgn0050109	CG30109		0.125938	0.469017	0.583757	no	up
FBgn0259139	glo	glorund	-0.483678	1.33842e-15	7.13521e-15	no	down
FBgn0036257	RhoGAP68F	Rho GTPase activating protein at 68F	-0.0367193	0.469668	0.584515	no	down
FBgn0027547	CG1927		0.0960161	0.0360036	0.0575943	no	up
FBgn0035299	CG11815		-5.53104	1.04609e-06	3.12205e-06	yes	down
FBgn0027296	temp	tempura	-0.0219117	0.823235	0.93678	no	down
FBgn0023528	CG2924		-0.0220103	0.833183	0.94626	no	down
FBgn0025637	SkpA	SKP1-related A	0.268441	3.02411e-13	1.44733e-12	no	up
FBgn0029820	CG16721		-0.0539578	0.079072	0.118498	no	down
FBgn0015316	Try29F	Trypsin 29F	-0.790802	0.104231	0.152779	no	down
FBgn0265255	lncRNA:CR44269	long non-coding RNA:CR44269	-4.13873	0.00409948	0.0078405	no	down
FBgn0028476	Usp1	Ubiquitin specific protease 1	0.0171928	0.838725	0.951247	no	up
FBgn0030374	CG15734		0	1	1	no	no change
FBgn0028844	CG15283		-3.94608	0.00812235	0.0147681	no	down
FBgn0038621	CG10864		-0.760214	0.134376	0.192523	no	down
FBgn0264357	SNF4Agamma	SNF4/AMP-activated protein kinase gamma subunit	0.431261	1.88663e-47	2.15909e-46	no	up
FBgn0028670	Vha100-2	Vacuolar H[+] ATPase 100kD subunit 2	0.326537	2.08821e-55	2.69262e-54	no	up
FBgn0063923	Kaz1-ORFB	Kaz1-ORFB	0.606607	1.76081e-15	9.35503e-15	no	up
FBgn0027378	MRG15	MORF-related gene 15	0.192407	0.0137519	0.0239168	no	up
FBgn0035254	CG7974		-0.265483	0.187671	0.259889	no	down
FBgn0083963	Nlg3	Neuroligin 3	1.3284	0.000533005	0.00116236	no	up
FBgn0014179	gcm	glial cells missing	0	1	1	no test	no test
FBgn0260004	Snmp1	Sensory neuron membrane protein 1	-1.08025	7.28561e-20	4.59589e-19	yes	down
FBgn0028479	Mtpalpha	Mitochondrial trifunctional protein alpha subunit	0.445063	2.36569e-64	3.46392e-63	no	up
FBgn0030521	CtsB	Cathepsin B	0.220495	1.15779e-26	8.84532e-26	no	up
FBgn0052625	CG32625		-1.72369	0.265923	0.355458	no	down
FBgn0263868	lncRNA:CR43715	long non-coding RNA:CR43715	0	1	1	no test	no test
FBgn0047135	CG32276		0.0470161	0.242501	0.327927	no	up
FBgn0053160	CG33160		0	1	1	no	no change
FBgn0052277	CG32277		3.1832	0.0496512	0.077579	no	up
FBgn0036685	CG6664		-0.242625	1.07142e-11	4.72814e-11	no	down
FBgn0260933	rempA	reduced mechanoreceptor potential A	0.118502	0.606685	0.728561	no	up
FBgn0011293	a10	antennal protein 10	-7.36754	1.19749e-36	1.14233e-35	yes	down
FBgn0031270	CG13689		-0.241819	0.374987	0.480566	no	down
FBgn0023489	Pph13	PvuII-PstI homology 13	-3.2542	2.10843e-06	6.08938e-06	yes	down
FBgn0031264	uncNacbeta	uncharacterized nascent polypeptide-associated complex beta subunit	-0.141065	0.0151299	0.0261514	no	down
FBgn0035735	Cpr65Ea	Cuticular protein 65Ea	-4.72369	0.000288287	0.000653978	yes	down
FBgn0035736	Cpr65Eb	Cuticular protein 65Eb	0	1	1	no test	no test
FBgn0002775	msl-3	male-specific lethal 3	0.0468303	0.65407	0.773362	no	up
FBgn0035742	Acbp4	Acyl-CoA binding protein 4	0	1	1	no test	no test
FBgn0000639	Fbp1	Fat body protein 1	-5.7768	1.5129e-63	2.18786e-62	yes	down
FBgn0041250	Gr21a	Gustatory receptor 21a	0	1	1	no test	no test
FBgn0036419	CG13482		0.515383	0.00130332	0.00267367	no	up
FBgn0032974	CG3651		0.28177	0.000917815	0.00192789	no	up
FBgn0263117	CG34377		0	1	1	no test	no test
FBgn0002941	slou	slouch	0.485766	0.0658996	0.100343	no	up
FBgn0264490	Eip93F	Ecdysone-induced protein 93F	-0.561743	0.00109827	0.00226926	no	down
FBgn0264005	Hmx	H6-like-homeobox	-5.13873	2.25242e-05	5.85714e-05	yes	down
FBgn0030269	CDK2AP1	CDK2-associated protein 1	-0.159849	0.147436	0.209206	no	down
FBgn0016754	sba	six-banded	-0.472503	1.32342e-06	3.89509e-06	no	down
FBgn0051163	SKIP	Shal K[+] channel interacting protein	-0.0123445	0.964299	1	no	down
FBgn0039169	Spps	Sp1-like factor for pairing sensitive-silencing	0.070728	0.61821	0.73742	no	up
FBgn0027508	Tnks	tankyrase	0.119261	0.0635943	0.0972122	no	up
FBgn0266647	CG45154		0	1	1	no	no change
FBgn0267055	CR45499		0	1	1	no test	no test
FBgn0267042	CG45486		0	1	1	no test	no test
FBgn0267043	CG45487		0	1	1	no test	no test
FBgn0267044	CG45488		-3.53104	0.00182591	0.00368118	no	down
FBgn0267045	CG45489		0	1	1	no test	no test
FBgn0267046	CG45490		-3.46065	0.0328387	0.0532904	no	down
FBgn0267047	CG45491		-4.30865	0.00208707	0.00417473	no	down
FBgn0260794	ctrip	circadian trip	-0.148906	0.00114273	0.00235489	no	down
FBgn0267072	lncRNA:CR45516	long non-coding RNA:CR45516	0	1	1	no test	no test
FBgn0050414	CG30414		-0.422739	1.24271e-07	4.05817e-07	no	down
FBgn0285879	disco-r	disco-related	-0.329774	0.075563	0.113628	no	down
FBgn0026399	Or85e	Odorant receptor 85e	0	1	1	no	no change
FBgn0267614	asRNA:CR45952	antisense RNA:CR45952	5.17452	6.61034e-06	1.82327e-05	yes	up
FBgn0267796	Tmc	Transmembrane channel-like	-0.183119	0.608699	0.730667	no	down
FBgn0036249	CG11560		0.350478	0.0507927	0.0792302	no	up
FBgn0086365	Orct2	Organic cation transporter 2	0.991415	1.44302e-13	7.03571e-13	no	up
FBgn0263236	SP1029	SP1029	0.630929	2.14662e-17	1.23841e-16	no	up
FBgn0036141	wls	wntless	0.235539	0.0289604	0.0474351	no	up
FBgn0052076	Alg10	ALG10 alpha-1%2C2-glucosyltransferase	0.183203	0.155076	0.218809	no	up
FBgn0264894	CG44085		0.359201	1.63735e-25	1.21585e-24	no	up
FBgn0264892	asRNA:CR44083	antisense RNA:CR44083	-0.464744	0.184418	0.25594	no	down
FBgn0003525	stg	string	-0.927221	0.0838188	0.124852	no	down
FBgn0037412	Osi4	Osiris 4	0.276312	0.800881	0.917365	no	up
FBgn0261566	CG42680		0	1	1	no test	no test
FBgn0035483	Mul1	Mitochondrial E3 ubiquitin protein ligase 1	0.196184	0.00935509	0.0167087	no	up
FBgn0004895	FoxL1	Forkhead box L1	0	1	1	no test	no test
FBgn0045478	Gr64b	Gustatory receptor 64b	-2.22334	0.056128	0.0867814	no	down
FBgn0045479	Gr64a	Gustatory receptor 64a	-0.875691	0.231999	0.314756	no	down
FBgn0045477	Gr64c	Gustatory receptor 64c	-2.4713	0.000669905	0.00143418	no	down
FBgn0035232	CG12099		0.266181	3.15508e-24	2.26965e-23	no	up
FBgn0035235	CG7879		-0.230148	0.0934481	0.138141	no	down
FBgn0035241	CG12105		-0.886156	1.03961e-225	3.8722e-224	no	down
FBgn0035238	CG12104		-0.0792715	0.489909	0.606426	no	down
FBgn0035246	CG13928		-0.849752	3.80398e-15	1.99386e-14	no	down
FBgn0035243	CG13926		0.419264	0.00948281	0.0169304	no	up
FBgn0035245	GC	gamma-glutamyl carboxylase	0.191125	0.101657	0.149255	no	up
FBgn0031219	CG13694		0	1	1	no test	no test
FBgn0265072	lncRNA:CR44183	long non-coding RNA:CR44183	0	1	1	no test	no test
FBgn0016054	phr6-4	(6-4)-photolyase	0.66863	0.450677	0.56413	no	up
FBgn0265075	lncRNA:CR44186	long non-coding RNA:CR44186	0	1	1	no test	no test
FBgn0264793	lncRNA:CR44023	long non-coding RNA:CR44023	0	1	1	no test	no test
FBgn0264820	CR44028		0	1	1	no	no change
FBgn0036226	CG7252		0.861275	0.315092	0.412774	no	up
FBgn0036227	CG17826		0	1	1	no test	no test
FBgn0003256	rl	rolled	-0.0255127	0.74184	0.858844	no	down
FBgn0039958	CG12567		-0.460653	4.59733e-06	1.29085e-05	no	down
FBgn0085220	Ufm1	Ubiquitin-fold modifier 1	0.0137803	0.90642	1	no	up
FBgn0267649	pre-mod(mdg4)-H		0	1	1	no test	no test
FBgn0267648	pre-mod(mdg4)-G		-0.432318	0.00212083	0.00420572	no	down
FBgn0266175	pre-mod(mdg4)-P		0.388613	0.2881	0.380717	no	up
FBgn0266177	pre-mod(mdg4)-I		0.177769	0.50605	0.623712	no	up
FBgn0266176	pre-mod(mdg4)-J		3.48186	0.0237485	0.0394506	no	up
FBgn0266174	pre-mod(mdg4)-L		-0.0244153	0.946277	1	no	down
FBgn0266173	pre-mod(mdg4)-K		-0.0476089	0.899994	1	no	down
FBgn0266178	pre-mod(mdg4)-B		0.152073	0.698673	0.81668	no	up
FBgn0267652	pre-mod(mdg4)-N		0.198845	0.583847	0.704388	no	up
FBgn0267651	pre-mod(mdg4)-O		-1.02487	0.000434631	0.000958249	yes	down
FBgn0034371	Ntan1	N-terminal amidohydrolase 1	0.20821	0.00172761	0.00349403	no	up
FBgn0011868	tRNA:Gly-GCC-1-9	transfer RNA:Glycine-GCC 1-9	0	1	1	no test	no test
FBgn0034372	Gint3	GDI interacting protein 3	0.268262	3.96572e-05	0.00010003	no	up
FBgn0023214	edl	ETS-domain lacking	-0.9074	0.000186976	0.000432043	no	down
FBgn0038943	CG5391		-2.77616	1.11269e-10	4.57655e-10	yes	down
FBgn0038944	CG5388		-4.59816	0.000553748	0.00120517	no	down
FBgn0038945	CG5386		0	1	1	no test	no test
FBgn0052088	sunn	sisters unbound	0	1	1	no	no change
FBgn0033401	Cog6	Component of oligomeric golgi complex 6	0.432544	1.93609e-07	6.18298e-07	no	up
FBgn0050343	Tsen15	tRNA splicing endonuclease subunit 15	4.56615	0.000345876	0.000771899	yes	up
FBgn0038256	CG7530		-0.00310691	0.921034	1	no	down
FBgn0264480	lncRNA:CR43888	long non-coding RNA:CR43888	0	1	1	no	no change
FBgn0266378	lncRNA:CR45020	long non-coding RNA:CR45020	0	1	1	no test	no test
FBgn0026314	Ugt35B1	UDP-glycosyltransferase family 35 member B1	0.0566062	0.0899641	0.133412	no	up
FBgn0266698	lncRNA:CR45188	long non-coding RNA:CR45188	0	1	1	no test	no test
FBgn0266706	lncRNA:CR45196	long non-coding RNA:CR45196	0	1	1	no test	no test
FBgn0040255	Ugt35E2	UDP-glycosyltransferase family 35 member E2	0.531659	0.0129769	0.0226559	no	up
FBgn0266702	asRNA:CR45192	antisense RNA:CR45192	-3.24775	1.18786e-18	7.17417e-18	yes	down
FBgn0266705	asRNA:CR45195	antisense RNA:CR45195	2.29288	1.93801e-10	7.85611e-10	yes	up
FBgn0266697	lncRNA:CR45187	long non-coding RNA:CR45187	-0.138725	0.89177	1	no	down
FBgn0262972	lncRNA:cherub	cherub	0	1	1	no test	no test
FBgn0040251	Ugt302K1	UDP-glycosyltransferase family 302 member K1	-0.9688	0.0199353	0.0334727	no	down
FBgn0004654	Pgd	Phosphogluconate dehydrogenase	0.08962	0.000223554	0.000511844	no	up
FBgn0024236	foi	fear-of-intimacy	-0.285717	4.15941e-07	1.28734e-06	no	down
FBgn0029751	CG17764		-4.30865	0.00208707	0.00417473	no	down
FBgn0039259	EMC6	ER membrane protein complex subunit 6	-0.616773	2.05239e-05	5.36179e-05	no	down
FBgn0039260	Smg6	Smg6	0.597082	6.89626e-50	8.19266e-49	no	up
FBgn0051111	CG31111		0.0357372	0.877627	0.987787	no	up
FBgn0003416	sl	small wing	-0.587856	0.000832317	0.00176121	no	down
FBgn0033388	CG8046		0.876871	0.000505496	0.00110684	no	up
FBgn0086656	shrb	shrub	-0.0113929	0.811991	0.927216	no	down
FBgn0260972	alc	alicorn	0.334248	2.61899e-26	1.9836e-25	no	up
FBgn0027561	CG18659		0.232023	1.3118e-05	3.49332e-05	no	up
FBgn0029750	CG3323		-1.60821	0.00024416	0.000558023	yes	down
FBgn0029747	CG5062		-4.72369	0.000288287	0.000653978	yes	down
FBgn0038649	PGS1	Phosphatidylglycerophosphate synthase 1	0.453022	4.33264e-08	1.47061e-07	no	up
FBgn0038645	CG7714		0	1	1	no	no change
FBgn0038642	Muc91C	Mucin 91C	0.861275	0.615459	0.736578	no	up
FBgn0024329	Mekk1	Mekk1	0.722045	3.12597e-37	3.01476e-36	no	up
FBgn0038646	CG7715		-2.30865	0.0196981	0.0331417	no	down
FBgn0286828	dind	diamond	0.484437	1.73246e-11	7.50144e-11	no	up
FBgn0053977	Dpm3	Dolichyl-phosphate mannosyltransferase subunit 3	-0.165443	0.399136	0.506568	no	down
FBgn0038189	Art6	Arginine methyltransferase 6	-5.04562	4.22392e-05	0.000106161	yes	down
FBgn0261458	capt	capulet	0.77259	3.61842e-171	1.12411e-169	no	up
FBgn0038188	Art9	Arginine methyltransferase 9	0	1	1	no	no change
FBgn0051524	CG31524		0	1	1	no test	no test
FBgn0039783	PH4alphaNE2	prolyl-4-hydroxylase-alpha NE2	0	1	1	no test	no test
FBgn0051014	PH4alphaSG1	prolyl-4-hydroxylase-alpha SG1	0	1	1	no	no change
FBgn0039788	Rpt6R	Regulatory particle triple-A ATPase 6-related	-5.17763	3.55497e-26	2.6867e-25	yes	down
FBgn0027654	jdp	jdp	-0.478494	1.66592e-10	6.78643e-10	no	down
FBgn0039780	PH4alphaNE1	prolyl-4-hydroxylase-alpha NE1	-1.67929	0.000360857	0.000803036	yes	down
FBgn0026190	PH4alphaMP	prolyl-4-hydroxylase-alpha MP	-1.57168	2.82032e-12	1.28581e-11	yes	down
FBgn0044809	TotZ	Turandot Z	0	1	1	no test	no test
FBgn0051480	tRNA:Thr-CGT-1-1	transfer RNA:Threonine-CGT 1-1	0	1	1	no test	no test
FBgn0051334	tRNA:Thr-CGT-1-2	transfer RNA:Threonine-CGT 1-2	0	1	1	no test	no test
FBgn0051333	tRNA:Thr-CGT-1-3	transfer RNA:Threonine-CGT 1-3	0	1	1	no test	no test
FBgn0038834	RpS30	Ribosomal protein S30	0.0734211	5.09366e-07	1.56476e-06	no	up
FBgn0028396	TotA	Turandot A	2.07639	1.3192e-222	4.78661e-221	yes	up
FBgn0044812	TotC	Turandot C	3.02436	1.30262e-136	3.35622e-135	yes	up
FBgn0038838	TotB	Turandot B	0	1	1	no test	no test
FBgn0038191	Kots	Kotsubu	-4.46065	0.00107106	0.00223142	no	down
FBgn0034061	Ufc1	Ubiquitin-fold modifier conjugating enzyme 1	0.00193505	0.982687	1	no	up
FBgn0034058	Pex11ab	Peroxin 11a/b	-0.487714	1.28412e-05	3.42286e-05	no	down
FBgn0034068	casp	caspar	-0.462659	1.23202e-10	5.05407e-10	no	down
FBgn0034066	EMC7	ER membrane protein complex subunit 7	0.534934	2.31362e-34	2.10687e-33	no	up
FBgn0010590	Prosbeta1	Proteasome beta1 subunit	0.770533	6.07006e-104	1.24614e-102	no	up
FBgn0034062	CG8388		0.305145	0.0403035	0.0639048	no	up
FBgn0003886	alphaTub85E	alpha-Tubulin at 85E	-3.12774	6.53912e-239	2.54355e-237	yes	down
FBgn0278604	dmt	dalmatian	0.0381524	0.758941	0.87525	no	up
FBgn0052939	CG32939		-0.370707	0.702602	0.820384	no	down
FBgn0037731	CG18542		-0.17207	0.0299742	0.0489587	no	down
FBgn0028997	nmdyn-D7	nmdyn-D7	2.56935	3.96279e-53	4.94627e-52	yes	up
FBgn0037728	p23	p23	-0.202427	0.000124026	0.000293689	no	down
FBgn0037727	Nepl12	Neprilysin-like 12	1.13046	6.25764e-18	3.69046e-17	yes	up
FBgn0012344	Dh44	Diuretic hormone 44	-0.849219	0.00681241	0.0125604	no	down
FBgn0265637	lncRNA:CR44444	long non-coding RNA:CR44444	0	1	1	no test	no test
FBgn0039694	fig	fos intronic gene	-2.83917	0.00166603	0.00338166	no	down
FBgn0020235	ATPsyngamma	ATP synthase%2C gamma subunit	-0.393134	0	0	no	down
FBgn0039697	Etfb	Electron transfer flavoprotein beta subunit	0.343995	1.39392e-70	2.18698e-69	no	up
FBgn0039696	Rnb	R and B	0.094334	0.397904	0.505644	no	up
FBgn0002924	ncd	non-claret disjunctional	-0.42997	0.00844243	0.0151732	no	down
FBgn0039702	Vps16B	Vacuolar protein sorting 16B	0.624134	2.58244e-08	8.94489e-08	no	up
FBgn0039703	CG7829		-7.44251	5.68363e-20	3.59664e-19	yes	down
FBgn0023130	a6	a6	0.245334	0.0663661	0.100988	no	up
FBgn0265642	lncRNA:TS18	long noncoding RNA: testis-specific 18	0	1	1	no test	no test
FBgn0033096	Zip42C.1	Zinc/iron regulated transporter-related protein 42C.1	0	1	1	no	no change
FBgn0000473	Cyp6a2	Cytochrome P450 6a2	0.550295	7.5651e-09	2.73645e-08	no	up
FBgn0033100	CG3420		0.232556	0.00789795	0.0143918	no	up
FBgn0033101	CG9436		0.240785	1.11806e-09	4.29191e-09	no	up
FBgn0037162	CG11449		0	1	1	no test	no test
FBgn0052450	CG32450		-6.42413	3.5823e-11	1.5234e-10	yes	down
FBgn0027086	IleRS	Isoleucyl-tRNA synthetase	-2.57545	0	0	yes	down
FBgn0037167	CG11425		-0.545351	0.00778468	0.0142001	no	down
FBgn0037166	CG11426		-0.244727	0.00369471	0.00711188	no	down
FBgn0037165	CG11437		-0.847677	1.63803e-06	4.78394e-06	no	down
FBgn0037164	CG11438		-1.12284	2.11054e-14	1.07768e-13	yes	down
FBgn0037163	laza	lazaro	-0.433044	3.74449e-07	1.16302e-06	no	down
FBgn0050391	CG30391		-1.13873	0.506622	0.624308	no	down
FBgn0050393	CG30393		-5.78258	9.70024e-08	3.19819e-07	yes	down
FBgn0034606	ASPP	Ankyrin-repeat%2C SH3-domain%2C and Proline-rich-region containing Protein	-0.364744	1.59555e-05	4.20746e-05	no	down
FBgn0027073	Ugt49B1	UDP-glycosyltransferase family 49 member B1	-0.568544	5.73051e-104	1.17815e-102	no	down
FBgn0034605	Ugt49C1	UDP-glycosyltransferase family 49 member C1	-0.700305	2.93753e-29	2.39401e-28	no	down
FBgn0034601	CG4286		-5.72369	1.74764e-07	5.62078e-07	yes	down
FBgn0050209	tRNA:Trp-CCA-2-6	transfer RNA:Tryptophan-CCA 2-6	0	1	1	no test	no test
FBgn0261067	LSm1	Like Sm 1	0.536584	3.4514e-05	8.75445e-05	no	up
FBgn0011283	Obp28a	Odorant-binding protein 28a	-4.32006	5.95279e-31	5.03246e-30	yes	down
FBgn0031920	CG6441		-3.80169	1.11465e-09	4.27998e-09	yes	down
FBgn0266074	lncRNA:CR44827	long non-coding RNA:CR44827	0	1	1	no test	no test
FBgn0264299	CG43777		-2.07419	0.0442425	0.0696629	no	down
FBgn0031935	CG13793		-1.67915	6.18286e-14	3.07218e-13	yes	down
FBgn0053296	CG33296		-0.203615	0.0401443	0.063674	no	down
FBgn0036728	UQCR-Q	Ubiquinol-cytochrome c reductase ubiquinone-binding protein	0.143491	7.38042e-49	8.63632e-48	no	up
FBgn0033391	CG8026		-0.0318798	0.593289	0.714614	no	down
FBgn0039622	eIF4E6	eukaryotic translation initiation factor 4E6	1.12431	0.124891	0.179906	no	up
FBgn0053144	CG33144		-0.093011	0.0388331	0.0617337	no	down
FBgn0265713	lncRNA:CR44520	long non-coding RNA:CR44520	0	1	1	no test	no test
FBgn0036853	mRpL21	mitochondrial ribosomal protein L21	0.703611	1.78877e-09	6.75575e-09	no	up
FBgn0010350	Cds	CDP-diacylglycerol synthase	-0.29073	1.66634e-07	5.36792e-07	no	down
FBgn0036224	Rpt4R	Regulatory particle triple-A ATPase 4-related	-7.28847	2.66675e-18	1.59143e-17	yes	down
FBgn0036106	CG6409		0.00836116	0.622802	0.74233	no	up
FBgn0035293	CG5687		0.0999139	0.0718392	0.108376	no	up
FBgn0035942	ValRS-m	Valyl-tRNA synthetase%2C mitochondrial	0.653333	7.24325e-06	1.98846e-05	no	up
FBgn0001226	Hsp27	Heat shock protein 27	0.397066	0.0084305	0.0151537	no	up
FBgn0259972	Sfp77F	Seminal fluid protein 77F	0	1	1	no test	no test
FBgn0046296	DEF8	differentially expressed in FDCP 8 homolog	0.0773471	0.381358	0.487486	no	up
FBgn0036734	CG7564		-0.626069	8.29396e-18	4.85671e-17	no	down
FBgn0266645	asRNA:CR45152	antisense RNA:CR45152	0	1	1	no test	no test
FBgn0030647	CG6324		-3.72369	0.0162461	0.0279466	no	down
FBgn0266198	lncRNA:CR44893	long non-coding RNA:CR44893	0	1	1	no test	no test
FBgn0266349	asRNA:CR44998	antisense RNA:CR44998	-0.252813	0.312	0.409411	no	down
FBgn0040823	dpr6	defective proboscis extension response 6	0.0836671	0.882563	0.992229	no	up
FBgn0040670	e(y)2b	enhancer of yellow 2b	-2.46065	0.00177523	0.00358518	no	down
FBgn0086671	snoRNA:Psi28S-2876	snoRNA:Psi28S-2876	0	1	1	no test	no test
FBgn0053644	CG33644		0	1	1	no test	no test
FBgn0031579	CG15422		-1.13873	1.74914e-08	6.12657e-08	yes	down
FBgn0004407	PolG2	DNA polymerase gamma subunit 2	-0.213704	0.012532	0.021942	no	down
FBgn0064115	GatC	Glutamyl-tRNA amidotransferase%2C subunit C	-0.213704	0.012532	0.021942	no	down
FBgn0004567	slp2	sloppy paired 2	-0.553763	0.152821	0.216126	no	down
FBgn0053647	CG33647		0	1	1	no test	no test
FBgn0086660	snoRNA:Psi28S-1837a	snoRNA:Psi28S-1837a	0	1	1	no test	no test
FBgn0051773	CG31773		-5.53104	1.04609e-06	3.12205e-06	yes	down
FBgn0052075	CG32075		-0.162973	0.383288	0.489463	no	down
FBgn0262786	CG43167		0	1	1	no	no change
FBgn0262733	Src64B	Src oncogene at 64B	-0.173915	0.439933	0.552553	no	down
FBgn0036211	CG5946		0.604215	1.85969e-114	4.10594e-113	no	up
FBgn0038672	CG6005		0.208497	0.187975	0.260207	no	up
FBgn0039900	Syt7	Synaptotagmin 7	-0.138725	0.563753	0.683552	no	down
FBgn0029912	CG4557		0.599935	1.75564e-22	1.21025e-21	no	up
FBgn0029888	ND-ASHI	NADH dehydrogenase (ubiquinone) ASHI subunit	0.674517	0	0	no	up
FBgn0029887	CG3198		0.936765	5.30024e-26	3.99281e-25	no	up
FBgn0029885	CG3224		0.0904694	0.459049	0.572822	no	up
FBgn0029882	CG3226		0.632333	8.26217e-17	4.66683e-16	no	up
FBgn0266347	nAChRalpha4	nicotinic Acetylcholine Receptor alpha4	-0.602672	0.00281202	0.00549413	no	down
FBgn0052591	CG32591		-6.34818	1.07086e-10	4.42395e-10	yes	down
FBgn0030595	CG14406		-2.1601	3.3682e-74	5.48681e-73	yes	down
FBgn0030596	CG12398		-4.94608	7.96488e-05	0.000193936	yes	down
FBgn0030597	Eo	Ecdysone oxidase	-0.553763	0.381318	0.487568	no	down
FBgn0030598	CG9503		0.346701	0.679199	0.797635	no	up
FBgn0035923	CG6511		0.434623	0.000751291	0.0015977	no	up
FBgn0263392	Tet	Ten-Eleven Translocation (TET) family protein	0.132302	0.404925	0.513358	no	up
FBgn0004368	Ptp4E	Protein tyrosine phosphatase 4E	0.0142155	0.842639	0.954914	no	up
FBgn0085638	CG41378		-1.02235	1.19574e-22	8.26718e-22	yes	down
FBgn0058160	CG40160		-1.08214	8.5129e-64	1.23618e-62	yes	down
FBgn0260996	CG42597		-4.46065	0.00107106	0.00223142	no	down
FBgn0261503	lncRNA:CR42651	long non-coding RNA::CR42651	-0.138725	0.89177	1	no	down
FBgn0264785	Hph	HIF prolyl hydroxylase	-0.498863	2.60853e-17	1.49812e-16	no	down
FBgn0087008	e(y)3	enhancer of yellow 3	0.232947	5.07668e-05	0.000125682	no	up
FBgn0024366	CG11409		-1.37689	1.46011e-13	7.11165e-13	yes	down
FBgn0027795	CG14785		-0.581058	1.89971e-05	4.97866e-05	no	down
FBgn0027794	Lrpprc2	Leucine-rich pentatricopeptide repeat containing 2	0.974936	1.14699e-80	1.98595e-79	no	up
FBgn0024986	CG3719		1.09376	0	0	yes	up
FBgn0024365	CG12773		0.0226181	0.718856	0.836441	no	up
FBgn0000826	png	pan gu	-0.875691	0.231999	0.314756	no	down
FBgn0024360	MTPAP	mitochondrial poly(A) polymerase	0.197157	0.04685	0.0734883	no	up
FBgn0264492	CkIIalpha	casein kinase IIalpha	-0.294845	0.000664106	0.00142242	no	down
FBgn0037826	CG14689		-5.46065	1.91511e-06	5.56079e-06	yes	down
FBgn0037828	tomboy20	tomboy20	-5.78258	9.70024e-08	3.19819e-07	yes	down
FBgn0002590	RpS5a	Ribosomal protein S5a	0.204625	1.11777e-50	1.34497e-49	no	up
FBgn0027597	CG17712		0.0301234	0.792864	0.909963	no	up
FBgn0004897	fd96Ca	forkhead domain 96Ca	-0.517237	0.391711	0.498903	no	down
FBgn0010421	TfIIFbeta	Transcription factor TFIIFbeta	0.184544	0.160469	0.225759	no	up
FBgn0036598	CG4982		0	1	1	no test	no test
FBgn0036590	CG13065		-8.27572	3.22641e-122	7.55087e-121	yes	down
FBgn0040798	CG13069		-0.0232481	0.967859	1	no	down
FBgn0263608	l(3)72Dr	lethal (3) 72Dr	-2.15915	1.96097e-138	5.1087e-137	yes	down
FBgn0036589	CG13067		-2.16236	3.9155e-278	1.71817e-276	yes	down
FBgn0036588	CG13068		-3.61446	5.36568e-20	3.40004e-19	yes	down
FBgn0051064	CG31064		0.474881	1.4929e-14	7.67607e-14	no	up
FBgn0001133	grau	grauzone	0.843127	2.59325e-35	2.402e-34	no	up
FBgn0050291	CG30291		0.593598	1.66964e-19	1.04061e-18	no	up
FBgn0003748	Treh	Trehalase	0.416004	1.31796e-119	3.02892e-118	no	up
FBgn0034583	CG10527		0.903171	0	0	no	up
FBgn0034582	Cht9	Chitinase 9	1.13812	1.9193e-91	3.61271e-90	yes	up
FBgn0022700	Cht4	Chitinase 4	1.60196	4.73248e-78	7.93001e-77	yes	up
FBgn0050293	Cht12	Chitinase 12	-5.46065	1.6422e-11	7.12383e-11	yes	down
FBgn0034578	CG15653		0.497767	0.00425226	0.00806133	no	up
FBgn0003391	shg	shotgun	-0.816797	4.4824e-18	2.65465e-17	no	down
FBgn0034573	Sou	Souji	0.0587367	0.172647	0.241057	no	up
FBgn0022361	Pur-alpha	Purine-rich binding protein-alpha	-0.510522	1.86601e-07	5.96733e-07	no	down
FBgn0023175	Prosalpha7	Proteasome alpha7 subunit	0.551294	5.66847e-49	6.63858e-48	no	up
FBgn0010329	Tbh	Tyramine beta hydroxylase	-0.465536	0.00867691	0.0155548	no	down
FBgn0033650	CG13193		0	1	1	no test	no test
FBgn0004839	otk	off-track	-0.178254	0.455146	0.568709	no	down
FBgn0267728	otk2	off-track2	-0.588891	0.00851589	0.0152916	no	down
FBgn0050039	CG30039		-5.99671	9.53865e-09	3.43264e-08	yes	down
FBgn0033679	CG8888		-0.896869	1.88471e-31	1.61176e-30	no	down
FBgn0086677	jeb	jelly belly	-0.441288	0.21161	0.289331	no	down
FBgn0026176	SkpB	SKP1-related B	-0.214473	1.85357e-07	5.9289e-07	no	down
FBgn0267821	da	daughterless	-0.710054	1.71589e-17	9.93587e-17	no	down
FBgn0050239	tRNA:Glu-CTC-1-1	transfer RNA:Glutamic acid-CTC 1-1	0	1	1	no test	no test
FBgn0029939	CG9650		-4.46065	0.00107106	0.00223142	no	down
FBgn0015402	ksr	kinase suppressor of ras	-0.0537178	0.536265	0.653609	no	down
FBgn0036662	CG9706		0.367695	6.93298e-06	1.90888e-05	no	up
FBgn0038304	CG12241		0.0900582	0.282495	0.374261	no	up
FBgn0036232	CG14125		0.634016	5.78846e-117	1.31099e-115	no	up
FBgn0035639	kri	krishah	0.271804	0.000290469	0.000654067	no	up
FBgn0003353	sei	seizure	-0.365558	0.0233839	0.0388725	no	down
FBgn0034964	IntS1	Integrator 1	0.435065	1.45131e-11	6.32899e-11	no	up
FBgn0034962	MAN1	MAN1	0.763446	9.05285e-31	7.61655e-30	no	up
FBgn0034961	CG3163		0.131837	0.311611	0.408976	no	up
FBgn0011695	EbpIII	Ejaculatory bulb protein III	-0.425004	4.93389e-199	1.69393e-197	no	down
FBgn0283494	Ak2	Adenylate kinase 2	-0.399442	8.62754e-18	5.04573e-17	no	down
FBgn0034959	Xxylt	Xyloside xylosyltransferase	-0.106094	0.195505	0.26986	no	down
FBgn0034957	Rsph4a	Radial spoke head protein 4a	-3.38665	5.4875e-09	2.00665e-08	yes	down
FBgn0034950	Pask	PAS kinase	0.193471	0.2875	0.379995	no	up
FBgn0266167	asRNA:CR44873	antisense RNA:CR44873	0	1	1	no	no change
FBgn0038247	Cad88C	Cadherin 88C	-2.72369	0.0365702	0.0584407	no	down
FBgn0001247	Ide	Insulin degrading metalloproteinase	0.594171	2.97843e-49	3.51159e-48	no	up
FBgn0038808	Srp14	Signal recognition particle 14	0.469824	1.03523e-06	3.09556e-06	no	up
FBgn0024994	Ugalt	UDP-galactose transporter	-0.0411844	0.68652	0.804818	no	down
FBgn0036764	CG5535		0.0506171	0.742536	0.859366	no	up
FBgn0003660	Syb	Synaptobrevin	0.125789	0.00436484	0.00825691	no	up
FBgn0030676	CG12379		0.147894	0.463941	0.578207	no	up
FBgn0024995	CG2680		-1.10853	1.08983e-49	1.29034e-48	yes	down
FBgn0025820	JTBR	JTBR	0.342983	0.000847926	0.00179208	no	up
FBgn0003511	Sry-beta	Serendipity beta	0.151193	0.241111	0.326174	no	up
FBgn0067864	Patj	Patj	-0.306033	1.29049e-05	3.43918e-05	no	down
FBgn0039613	Nepl20	Neprilysin-like 20	-0.435449	0.394909	0.50252	no	down
FBgn0027790	GV1	GV1	-1.09127	3.47427e-58	4.65068e-57	yes	down
FBgn0287423	Nplp2	Neuropeptide-like precursor 2	0.473365	0	0	no	up
FBgn0264569	lncRNA:CR43941	long non-coding RNA:CR43941	0	1	1	no	no change
FBgn0023095	caps	capricious	-0.0947432	0.201884	0.277709	no	down
FBgn0264570	lncRNA:CR43942	long non-coding RNA:CR43942	0	1	1	no	no change
FBgn0035816	CG13685		-0.723688	0.0543345	0.0843521	no	down
FBgn0263983	CG43732		-3.60078	0.00129365	0.00265421	no	down
FBgn0267509	5.8SrRNA-Psi:CR45849	5.8S ribosomal RNA pseudogene:CR45849	0	1	1	no test	no test
FBgn0259173	corn	cornetto	-0.127556	0.218173	0.297377	no	down
FBgn0036749	CG7460		-0.533745	0.00158404	0.00322176	no	down
FBgn0036727	SecCl	Secretory chloride channel	0.0990519	0.0983826	0.14481	no	up
FBgn0052195	CG32195		0.168317	0.0423064	0.0668843	no	up
FBgn0082980	snoRNA:Psi28S-2996	snoRNA:Psi28S-2996	0	1	1	no test	no test
FBgn0030485	CG1998		0.193956	0.00432252	0.00818237	no	up
FBgn0030483	CG12725		0	1	1	no	no change
FBgn0288857	Ype	Yippee	-0.515044	1.97912e-10	8.0181e-10	no	down
FBgn0013749	Arf4	ADP ribosylation factor 4	0.994855	2.55922e-92	4.84975e-91	no	up
FBgn0036773	CG13698		-1.21808	1.00781e-20	6.56996e-20	yes	down
FBgn0034248	CG14483		0.781374	9.64956e-106	2.00443e-104	no	up
FBgn0034249	RhoGAP54D	Rho GTPase activating protein at 54D	-0.906317	0.00264928	0.00519062	no	down
FBgn0034849	CG3500		0.583061	4.79041e-11	2.0176e-10	no	up
FBgn0033519	CG11825		-0.266481	0.32618	0.425434	no	down
FBgn0034245	UQCR-6.4	Ubiquinol-cytochrome c reductase 6.4 kDa subunit	0.434038	1.08243e-65	1.62736e-64	no	up
FBgn0052220	Csas	CMP-sialic acid synthase	-0.0973054	0.490292	0.606794	no	down
FBgn0038114	CG11670		-4.13873	0.00409948	0.0078405	no	down
FBgn0051223	CG31223		0.59824	0.000218137	0.000500258	no	up
FBgn0051201	GluRIIE	Glutamate receptor IIE	0.649771	0.00674426	0.0124445	no	up
FBgn0051030	VhaAC45RP	VhaAC45-related protein	-0.276675	4.99554e-06	1.39792e-05	no	down
FBgn0010380	AP-1-2beta	Adaptor Protein complex 1/2%2C beta subunit	0.608447	3.71336e-64	5.42027e-63	no	up
FBgn0031064	CG12531		-0.710632	0.000932078	0.00195639	no	down
FBgn0265196	lncRNA:CR44256	long non-coding RNA:CR44256	0	1	1	no test	no test
FBgn0038652	CG7720		1.28013	4.15818e-306	1.9928e-304	yes	up
FBgn0039031	Gbp3	Growth-blocking peptide 3	0.754481	7.47309e-39	7.4318e-38	no	up
FBgn0011670	Mst57Dc	Male-specific transcript 57Dc	0	1	1	no test	no test
FBgn0083960	CG34124		-4.8375	8.53186e-08	2.82624e-07	yes	down
FBgn0083961	CG34125		0.632222	1.50201e-17	8.71535e-17	no	up
FBgn0032858	CG10949		0.105066	0.406005	0.514588	no	up
FBgn0051683	CG31683		-0.623184	0.400791	0.508485	no	down
FBgn0042175	CG18858		0.692183	1.01046e-61	1.42031e-60	no	up
FBgn0032864	CG2493		1.01947	2.00334e-93	3.83778e-92	yes	up
FBgn0032863	Cdc23	Cell division cycle 23	0.108503	0.49042	0.606899	no	up
FBgn0024321	NK7.1	NK7.1	-0.920295	1.38305e-06	4.06378e-06	no	down
FBgn0051320	HEATR2	HEAT repeat containing 2	-1.42413	0.000481843	0.00105637	no	down
FBgn0038225	soti	scotti	-5.78258	9.70024e-08	3.19819e-07	yes	down
FBgn0003567	su(Hw)	suppressor of Hairy wing	-0.283115	0.00236558	0.00466669	no	down
FBgn0003862	trx	trithorax	-0.462423	1.48538e-05	3.93394e-05	no	down
FBgn0032857	CG10947		-0.410087	1.51934e-28	1.21151e-27	no	down
FBgn0014849	Eig71Ei	Eig71Ei	0	1	1	no test	no test
FBgn0035968	Slc45-1	Solute carrier family 45 member 1	-1.67518	1.63508e-125	3.89809e-124	yes	down
FBgn0036218	Sprn	Spermitin	-5.46065	1.91511e-06	5.56079e-06	yes	down
FBgn0004381	Klp68D	Kinesin-like protein at 68D	0.0753994	0.301472	0.397042	no	up
FBgn0030724	Nipsnap	Nipsnap	-0.104798	0.0134472	0.0234246	no	down
FBgn0030833	CG8915		0.0132777	0.938085	1	no	up
FBgn0033995	GPHR	Golgi pH Regulator	-0.0118953	0.935355	1	no	down
FBgn0033982	Cyp317a1	Cytochrome P450 317a1	-0.481105	0.000804581	0.00170612	no	down
FBgn0040747	CG12853		-4.09292	1.77729e-08	6.22206e-08	yes	down
FBgn0034001	mRpL41	mitochondrial ribosomal protein L41	0.670807	1.83762e-16	1.02153e-15	no	up
[truncated: 15,634 more rows]
